# Supplementary material for: Resolving a century-old case of generic mistaken identity: polyphyly of Chitoniscus sensu lato resolved with the description of the endemic New Caledonia Trolicaphyllium gen. nov. (Phasmatodea, Phylliidae)
Source: Zookeys. 2021 Aug 5;1055:1–41. doi: 10.3897/zookeys.1055.66796 (PMC8360878; doi:10.3897/zookeys.1055.66796)
Supplement: XML Treatment for Trolicaphyllium [file zookeys.1055.66796-treatment1.xml]

<!DOCTYPE tp:taxon-treatment
  PUBLIC "-//TaxonX//DTD Taxonomic Treatment Publishing DTD v0 20100105//EN" "tax-treatment-NSO.dtd">
<tp:taxon-treatment xmlns:tp="http://www.plazi.org/taxpub"><tp:treatment-meta><kwd-group><label>Taxon classification</label><kwd><named-content xmlns:xlink="http://www.w3.org/1999/xlink" content-type="kingdom">Animalia</named-content></kwd><kwd><named-content xmlns:xlink="http://www.w3.org/1999/xlink" content-type="order">Phasmatodea</named-content></kwd><kwd><named-content xmlns:xlink="http://www.w3.org/1999/xlink" content-type="family">Phasmatodea</named-content></kwd></kwd-group><mixed-citation publication-type="journal"><person-group><name><surname>Cumming</surname><given-names>Royce T.</given-names></name><name><surname>Tirant</surname><given-names>Stéphane Le</given-names></name><name><surname>Büscher</surname><given-names>Thies H.</given-names></name></person-group><article-title>Resolving a century-old case of generic mistaken identity: polyphyly of <italic><tp:taxon-name><tp:taxon-name-part taxon-name-part-type="genus" reg="Chitoniscus">Chitoniscus</tp:taxon-name-part></tp:taxon-name></italic> sensu lato resolved with the description of the endemic New Caledonia <italic><tp:taxon-name><tp:taxon-name-part taxon-name-part-type="genus" reg="Trolicaphyllium">Trolicaphyllium</tp:taxon-name-part></tp:taxon-name></italic> gen. nov. (<tp:taxon-name><tp:taxon-name-part taxon-name-part-type="order">Phasmatodea</tp:taxon-name-part></tp:taxon-name>, <tp:taxon-name><tp:taxon-name-part taxon-name-part-type="family">Phylliidae</tp:taxon-name-part></tp:taxon-name>)</article-title><source>Zookeys</source><day>05</day><month>8</month><year>2021</year><volume>1055</volume><fpage>1</fpage><lpage>41</lpage><pub-id pub-id-type="doi">10.3897/zookeys.1055.66796</pub-id></mixed-citation></tp:treatment-meta><tp:nomenclature><tp:taxon-name>
              <object-id xmlns:xlink="http://www.w3.org/1999/xlink" content-type="arpha" xlink:type="simple">AB27C687-1F25-53D1-8A10-E9810086754A</object-id>
              <tp:taxon-name-part taxon-name-part-type="genus" reg="Trolicaphyllium">Trolicaphyllium</tp:taxon-name-part>
              <object-id xmlns:xlink="http://www.w3.org/1999/xlink" content-type="zoobank" xlink:type="simple">http://zoobank.org/FDDA1369-F249-451C-85A8-C1298F10EA58</object-id>
            </tp:taxon-name><tp:taxon-status xmlns:xlink="http://www.w3.org/1999/xlink" xlink:type="simple">gen. nov.</tp:taxon-status></tp:nomenclature><tp:treatment-sec sec-type="type species" id="SECID0E3IAE"><title>Type species here designated.</title><p><italic><tp:taxon-name><tp:taxon-name-part taxon-name-part-type="genus" reg="Phyllium">Phyllium</tp:taxon-name-part><tp:taxon-name-part taxon-name-part-type="species" reg="brachysoma">brachysoma</tp:taxon-name-part></tp:taxon-name></italic> Sharp, 1898.</p></tp:treatment-sec><tp:treatment-sec sec-type="Taxonomic hierarchy" id="SECID0ENJAE"><title>Taxonomic hierarchy.</title><p>Due to the general phylliid morphological features, and the consistent recovery of this clade nested within the greater phylliids in molecular studies, we herein place this genus within the tribe <tp:taxon-name><tp:taxon-name-part taxon-name-part-type="tribe">Phylliini</tp:taxon-name-part></tp:taxon-name> Brunner von Wattenwyl, 1893.</p></tp:treatment-sec><tp:treatment-sec sec-type="discussion" id="SECID0EYJAE"><title>Discussion.</title><p>The selected type species for this new genus is <italic><tp:taxon-name><tp:taxon-name-part taxon-name-part-type="genus" reg="Phyllium">Phyllium</tp:taxon-name-part><tp:taxon-name-part taxon-name-part-type="species" reg="brachysoma">brachysoma</tp:taxon-name-part></tp:taxon-name></italic> Sharp, 1898 (= <italic><tp:taxon-name><tp:taxon-name-part taxon-name-part-type="genus" reg="Trolicaphyllium">Trolicaphyllium</tp:taxon-name-part><tp:taxon-name-part taxon-name-part-type="species" reg="brachysoma">brachysoma</tp:taxon-name-part></tp:taxon-name></italic> (Sharp, 1898), comb. nov.) which was the first species described and is represented by two female syntype specimens collected on Lifou Island (Fig. <xref ref-type="fig" rid="F22">22</xref>). With the differentiation of the various species within this genus somewhat vague due to possible morphological variability, we felt the original species from a single known exact locality was the best choice as type species.</p><p>This new genus has been confused for decades with the similarly sized <italic><tp:taxon-name><tp:taxon-name-part taxon-name-part-type="genus" reg="Chitoniscus">Chitoniscus</tp:taxon-name-part></tp:taxon-name></italic> Stål, 1875 sensu stricto from nearby Fiji due to their superficial similarities. All molecular phylogenies which have included both Fijian and New Caledonian samples have recovered these as polyphyletic (e.g., <xref ref-type="bibr" rid="B12">Buckley et al. 2009</xref>; <xref ref-type="bibr" rid="B6">Bradler et al. 2015</xref>; <xref ref-type="bibr" rid="B50">Robertson et al. 2018</xref>; Forni et al. 2020; <xref ref-type="bibr" rid="B1">Bank et al. 2021</xref>), with the <italic><tp:taxon-name><tp:taxon-name-part taxon-name-part-type="genus" reg="Chitoniscus">Chitoniscus</tp:taxon-name-part></tp:taxon-name></italic> sensu stricto as sister to all other extant phylliids. Within the phylliid-wide phylogeny of <xref ref-type="bibr" rid="B1">Bank et al. (2021)</xref> the New Caledonian clade was recovered as sister to <italic><tp:taxon-name><tp:taxon-name-part taxon-name-part-type="genus" reg="Comptaphyllium">Comptaphyllium</tp:taxon-name-part></tp:taxon-name></italic><xref ref-type="bibr" rid="B30">Cumming et al. 2019b</xref> with high support. Interestingly, few morphological features link these two genera, and it appears as though based upon morphological similarity, higher level relationships among the phylliids are difficult to ascertain. Only the intra-generic relationships appeared to agree readily when reviewing molecular and morphological data (<xref ref-type="bibr" rid="B1">Bank et al. 2021</xref>).</p><p>Little is presently known about the <italic><tp:taxon-name><tp:taxon-name-part taxon-name-part-type="genus" reg="Trolicaphyllium">Trolicaphyllium</tp:taxon-name-part></tp:taxon-name></italic> gen. nov. ecology at the moment, as the only host plant records we have seen to date are from a <italic><tp:taxon-name><tp:taxon-name-part taxon-name-part-type="genus" reg="Ficus">Ficus</tp:taxon-name-part></tp:taxon-name></italic> sp. (recorded by Thierry Salesne; New Caledonia) and <italic><tp:taxon-name><tp:taxon-name-part taxon-name-part-type="genus" reg="Syzygium">Syzygium</tp:taxon-name-part><tp:taxon-name-part taxon-name-part-type="species" reg="cumini">cumini</tp:taxon-name-part></tp:taxon-name></italic> (recorded by Sylvie Cazeres (<abbrev xmlns:xlink="http://www.w3.org/1999/xlink" content-type="institution" xlink:title="Institut Agronomique néo-Calédonien, La Foa, Nouvelle-Calédonie" id="ABBRID0EGNAE" xlink:type="simple">IAC</abbrev>); Fig. <xref ref-type="fig" rid="F3">3</xref>). The only additional information we have regarding the ecology of this genus are short notes gleaned from specimen labels. In particular, “rainforest” appeared on many labels within the <named-content xmlns:xlink="http://www.w3.org/1999/xlink" content-type="dwc:institutional_code" xlink:type="simple">QM</named-content> collection as noted by Geoff Monteith.</p><fig id="F3" position="float" orientation="portrait"><object-id xmlns:xlink="http://www.w3.org/1999/xlink" content-type="doi" xlink:type="simple">10.3897/zookeys.1055.66796.figure3</object-id><object-id xmlns:xlink="http://www.w3.org/1999/xlink" content-type="arpha" xlink:type="simple">F6AA9329-25E2-5BD0-BA4F-FA06CE37D960</object-id><label>Figure 3.</label><caption><p>Adult female <tp:taxon-name><tp:taxon-name-part taxon-name-part-type="genus" reg="Trolicaphyllium">Trolicaphyllium</tp:taxon-name-part><tp:taxon-name-part taxon-name-part-type="uncertainty-rank">cf.</tp:taxon-name-part><tp:taxon-name-part taxon-name-part-type="species" reg="sarrameaense">sarrameaense</tp:taxon-name-part></tp:taxon-name> comb. nov. found feeding on <italic><tp:taxon-name><tp:taxon-name-part taxon-name-part-type="genus" reg="Syzygium">Syzygium</tp:taxon-name-part><tp:taxon-name-part taxon-name-part-type="species" reg="cumini">cumini</tp:taxon-name-part></tp:taxon-name></italic> Sarramea county, near La Foa, January 2021 (recorded and photographed by Sylvie Cazeres (<abbrev xmlns:xlink="http://www.w3.org/1999/xlink" content-type="institution" xlink:title="Institut Agronomique néo-Calédonien, La Foa, Nouvelle-Calédonie" id="ABBRID0EUOAE" xlink:type="simple">IAC</abbrev>)) <bold>A</bold> dorsoanterior, habitus <bold>B</bold> dorsal, habitus.</p></caption><graphic xmlns:xlink="http://www.w3.org/1999/xlink" xlink:href="zookeys-1055-001-g003.jpg" position="float" orientation="portrait" xlink:type="simple" id="oo_574797.jpg"><uri content-type="original_file" xlink:type="simple">https://binary.pensoft.net/fig/574797</uri></graphic></fig></tp:treatment-sec><tp:treatment-sec sec-type="Morphological differentiation from Chitoniscus sensu stricto" id="SECID0ECPAE"><title>Morphological differentiation from <italic><tp:taxon-name><tp:taxon-name-part taxon-name-part-type="genus" reg="Chitoniscus">Chitoniscus</tp:taxon-name-part></tp:taxon-name></italic> sensu stricto.</title><p>Features which liken these two genera together are their short length (ca. 40 to 60 mm) and broad bodies. Both genera have species which have smooth/tapered abdominal shapes or can be strongly lobed (within both males and females). The eggs of both species are small and lack pinnae therefore they superficially resemble each other.</p><p>However, when the finer details of these two genera are reviewed, the differences between them are significant (Table <xref ref-type="table" rid="T1">1</xref>). A key to genera is not presented here as a thorough key was published within <xref ref-type="bibr" rid="B1">Bank et al. (2021)</xref> to all phylliid genera and can still be used to key to the <italic><tp:taxon-name><tp:taxon-name-part taxon-name-part-type="genus" reg="Chitoniscus">Chitoniscus</tp:taxon-name-part></tp:taxon-name></italic> sensu lato couplet, at which point the features within Table <xref ref-type="table" rid="T1">1</xref> can then be used to differentiate these genera.</p><table-wrap id="T1" position="float" orientation="portrait"><label>Table 1.</label><caption><p>Summary of morphological features for differentiating <italic><tp:taxon-name><tp:taxon-name-part taxon-name-part-type="genus" reg="Chitoniscus">Chitoniscus</tp:taxon-name-part></tp:taxon-name></italic> Stål, 1875 sensu stricto from <italic><tp:taxon-name><tp:taxon-name-part taxon-name-part-type="genus" reg="Trolicaphyllium">Trolicaphyllium</tp:taxon-name-part></tp:taxon-name></italic> gen. nov. as these two have been mistakenly associated for more than a century. Listed morphologically from the anterior to posterior.</p></caption><table id="TID0E3VBG" rules="all"><tbody><tr><th rowspan="1" colspan="1">Female</th><th rowspan="1" colspan="1"><italic><tp:taxon-name><tp:taxon-name-part taxon-name-part-type="genus" reg="Trolicaphyllium">Trolicaphyllium</tp:taxon-name-part></tp:taxon-name></italic> gen. nov.</th><th rowspan="1" colspan="1"><italic><tp:taxon-name><tp:taxon-name-part taxon-name-part-type="genus" reg="Chitoniscus">Chitoniscus</tp:taxon-name-part></tp:taxon-name></italic> Stål, 1875 sensu stricto</th></tr><tr><td rowspan="1" colspan="1">Antennae</td><td rowspan="1" colspan="1">Antennomeres III, VIII, and IX widened, broader than the antennomeres between; Fig. <xref ref-type="fig" rid="F4">4A</xref>.</td><td rowspan="1" colspan="1">Antennomeres III, VIII, and IX not widened, with similar diameter as the antennomeres between; Fig. <xref ref-type="fig" rid="F4">4B</xref></td></tr><tr><td rowspan="1" colspan="1">Antennae: third antennomere</td><td rowspan="1" colspan="1">Broadened, <abbrev xmlns:xlink="http://www.w3.org/1999/xlink" xlink:title="stridulatory ridge" id="ABBRID0EUSAE" xlink:type="simple">sr</abbrev> not shifted anteriorly, sf meeting <abbrev xmlns:xlink="http://www.w3.org/1999/xlink" xlink:title="stridulatory ridge" id="ABBRID0EYSAE" xlink:type="simple">sr</abbrev> in anterior third; Fig. <xref ref-type="fig" rid="F5">5A</xref>. Sf long, ≥ 35 teeth; Fig. <xref ref-type="fig" rid="F5">5A</xref></td><td rowspan="1" colspan="1">Not broadened, <abbrev xmlns:xlink="http://www.w3.org/1999/xlink" xlink:title="stridulatory ridge" id="ABBRID0EHTAE" xlink:type="simple">sr</abbrev> shifted anteriorly, sf meets <abbrev xmlns:xlink="http://www.w3.org/1999/xlink" xlink:title="stridulatory ridge" id="ABBRID0ELTAE" xlink:type="simple">sr</abbrev> at half of its length; Fig. <xref ref-type="fig" rid="F5">5B</xref>. Sf short, ≤ 30 teeth; Fig. <xref ref-type="fig" rid="F5">5B</xref></td></tr><tr><td rowspan="1" colspan="1">Antennae: third antennomere (sf teeth)</td><td rowspan="1" colspan="1">Teeth with a smooth apex; Fig. <xref ref-type="fig" rid="F5">5C</xref></td><td rowspan="1" colspan="1">Teeth with a weakly bilobed apex; Fig. <xref ref-type="fig" rid="F5">5D</xref></td></tr><tr><td rowspan="1" colspan="1">Antennae: first antennomere</td><td rowspan="1" colspan="1">Dorsal surface without notable expansion, flush with anterior of the segment; Fig. <xref ref-type="fig" rid="F6">6A, C</xref></td><td rowspan="1" colspan="1">Dorsal surface with expansion projecting anteriorly alongside the 2<sup>nd</sup> antennomere, projecting beyond the anterior end of the segment; Fig. <xref ref-type="fig" rid="F6">6B, D</xref></td></tr><tr><td rowspan="1" colspan="1">Protibial interior lobe</td><td rowspan="1" colspan="1">Always spanning the full length of the protibial shaft</td><td rowspan="1" colspan="1">Either absent or even in the most well-developed forms only on the proximal half, never fully spanning</td></tr><tr><td rowspan="1" colspan="1">Prescutum anterior rim sagittal spine</td><td rowspan="1" colspan="1">Spine and rim distinct, but not large; Fig. <xref ref-type="fig" rid="F7">7A</xref>. Rim and spine situated on the anterior margin, not strongly protruding posteriorly; Fig. <xref ref-type="fig" rid="F8">8A</xref></td><td rowspan="1" colspan="1">Spine and rim prominent; Fig. <xref ref-type="fig" rid="F7">7B</xref>. Rim strongly protruding and angled posteriorly; Fig. <xref ref-type="fig" rid="F8">8B</xref></td></tr><tr><td rowspan="1" colspan="1">Ventral coxae color</td><td rowspan="1" colspan="1">Green, similar shade as the remainder of the insect; Fig. <xref ref-type="fig" rid="F9">9A</xref></td><td rowspan="1" colspan="1">Sky blue in color; Fig. <xref ref-type="fig" rid="F9">9B</xref></td></tr><tr><td rowspan="1" colspan="1">Tegmina: R and M</td><td rowspan="1" colspan="1">R runs parallel with M until the split of <abbrev xmlns:xlink="http://www.w3.org/1999/xlink" xlink:title="radial sector" id="ABBRID0E1WAE" xlink:type="simple">Rs</abbrev>, at which point <abbrev xmlns:xlink="http://www.w3.org/1999/xlink" xlink:title="radial sector" id="ABBRID0E5WAE" xlink:type="simple">Rs</abbrev> bends away distinctly; Fig. <xref ref-type="fig" rid="F10">10A</xref></td><td rowspan="1" colspan="1">R diverges steadily from M for the full length, therefore the split of the <abbrev xmlns:xlink="http://www.w3.org/1999/xlink" xlink:title="radial sector" id="ABBRID0EJXAE" xlink:type="simple">Rs</abbrev> is not a significant bend; Fig. <xref ref-type="fig" rid="F10">10B</xref></td></tr><tr><td rowspan="1" colspan="1">Tegmina: R–M crossvein</td><td rowspan="1" colspan="1">R–M crossvein does not fade, but fully reaches to and connects with M; Fig. <xref ref-type="fig" rid="F10">10A</xref></td><td rowspan="1" colspan="1">R–M crossvein thins and fades before reaching M; Fig. <xref ref-type="fig" rid="F10">10B</xref></td></tr><tr><td rowspan="1" colspan="1">Terminal abdominal segment</td><td rowspan="1" colspan="1">Broad; almost two times as wide as long; Fig. <xref ref-type="fig" rid="F11">11A</xref></td><td rowspan="1" colspan="1">Narrow; approximately as long as the greatest width; Fig. <xref ref-type="fig" rid="F11">11B</xref></td></tr><tr><td rowspan="1" colspan="1">Cerci texture</td><td rowspan="1" colspan="1">Weakly granular/smooth; Fig. <xref ref-type="fig" rid="F11">11A</xref></td><td rowspan="1" colspan="1">Heavily granular; rough textured; Fig. <xref ref-type="fig" rid="F11">11B</xref></td></tr><tr><td rowspan="1" colspan="1">Tarsus</td><td rowspan="1" colspan="1">Euplantula 2 and 3 with ridgelike expansion along the entire tarsomere; Fig. <xref ref-type="fig" rid="F12">12B</xref></td><td rowspan="1" colspan="1">Euplantula 2 and 3 without ridgelike expansion; Fig. <xref ref-type="fig" rid="F12">12B</xref></td></tr><tr><td rowspan="1" colspan="3">
                      <bold>Male</bold>
                    </td></tr><tr><td rowspan="1" colspan="1">Ocelli</td><td rowspan="1" colspan="1">Well developed; Fig. <xref ref-type="fig" rid="F13">13A</xref></td><td rowspan="1" colspan="1">Absent; Fig. <xref ref-type="fig" rid="F13">13C, D</xref></td></tr><tr><td rowspan="1" colspan="1">Protibial interior lobe</td><td rowspan="1" colspan="1">Always spanning the full length of the protibial shaft</td><td rowspan="1" colspan="1">Typically, absent or in well-developed forms only on the proximal half, rarely fully spanning and if so only as a thin lobe</td></tr><tr><td rowspan="1" colspan="1">Prescutum</td><td rowspan="1" colspan="1">Anterior margin more typical of a phylliid with the margin not strongly curved, making the prescutum appear less compacted; Fig. <xref ref-type="fig" rid="F13">13A, B</xref></td><td rowspan="1" colspan="1">Anterior margin angled posteriorly, making the prescutum appear very stout; Fig. <xref ref-type="fig" rid="F13">13C, D</xref></td></tr><tr><td rowspan="1" colspan="1">Alae: R split into <abbrev xmlns:xlink="http://www.w3.org/1999/xlink" xlink:title="radius 1" id="ABBRID0ES2AE" xlink:type="simple">R1</abbrev> and <abbrev xmlns:xlink="http://www.w3.org/1999/xlink" xlink:title="radial sector" id="ABBRID0EW2AE" xlink:type="simple">Rs</abbrev></td><td rowspan="1" colspan="1">Split is approximately ⅖ of the way through the wing; Fig. <xref ref-type="fig" rid="F14">14</xref></td><td rowspan="1" colspan="1">Split is approximately halfway through the wing</td></tr><tr><td rowspan="1" colspan="1">Alae: <abbrev xmlns:xlink="http://www.w3.org/1999/xlink" xlink:title="media anterior" id="ABBRID0EI3AE" xlink:type="simple">MA</abbrev> and <abbrev xmlns:xlink="http://www.w3.org/1999/xlink" xlink:title="media posterior" id="ABBRID0EM3AE" xlink:type="simple">MP</abbrev></td><td rowspan="1" colspan="1">Media anterior (<abbrev xmlns:xlink="http://www.w3.org/1999/xlink" xlink:title="media anterior" id="ABBRID0ET3AE" xlink:type="simple">MA</abbrev>) and media posterior (<abbrev xmlns:xlink="http://www.w3.org/1999/xlink" xlink:title="media posterior" id="ABBRID0EX3AE" xlink:type="simple">MP</abbrev>) veins fuse with the cubitus (<abbrev xmlns:xlink="http://www.w3.org/1999/xlink" xlink:title="cubitus" id="ABBRID0E23AE" xlink:type="simple">Cu</abbrev>) at different locations along the cubitus and run fused to the wing margin; Fig. <xref ref-type="fig" rid="F14">14</xref></td><td rowspan="1" colspan="1">Media anterior (<abbrev xmlns:xlink="http://www.w3.org/1999/xlink" xlink:title="media anterior" id="ABBRID0EG4AE" xlink:type="simple">MA</abbrev>) runs unfused to the wing margin; media posterior (<abbrev xmlns:xlink="http://www.w3.org/1999/xlink" xlink:title="media posterior" id="ABBRID0EK4AE" xlink:type="simple">MP</abbrev>) fades without fusing or reaching the wing margin</td></tr><tr><td rowspan="1" colspan="3">
                      <bold>Eggs</bold>
                    </td></tr><tr><td rowspan="1" colspan="1">Operculum</td><td rowspan="1" colspan="1">Raised on the ventral end, not centrally raised, no pit, minimal granulation throughout; Fig. <xref ref-type="fig" rid="F15">15C</xref></td><td rowspan="1" colspan="1">Centrally raised and with a pit in the center; Fig. <xref ref-type="fig" rid="F15">15F</xref></td></tr><tr><td rowspan="1" colspan="1">General chorionic texture</td><td rowspan="1" colspan="1">Small spherical surface structures; Fig. <xref ref-type="fig" rid="F16">16A, B</xref>, also present on the micopylar cap Fig. <xref ref-type="fig" rid="F16">16C</xref></td><td rowspan="1" colspan="1">Tuberculate chorionic surface, rough; Fig. <xref ref-type="fig" rid="F16">16D, E</xref>, pinnate micropylar cap; Fig. <xref ref-type="fig" rid="F16">16F</xref></td></tr><tr><td rowspan="1" colspan="1">Microstructures</td><td rowspan="1" colspan="1">Mushroom-like smooth granula; Fig. <xref ref-type="fig" rid="F17">17B</xref></td><td rowspan="1" colspan="1">Small pinnae arranged in ridges; Fig. <xref ref-type="fig" rid="F17">17E</xref></td></tr><tr><td rowspan="1" colspan="3">
                      <bold>Freshly hatched nymph</bold>
                    </td></tr><tr><td rowspan="1" colspan="1">Meso-, metafemoral coloration</td><td rowspan="1" colspan="1">Prominent white patch on the center of the exterior lobe and onto the femoral shaft; Fig. <xref ref-type="fig" rid="F18">18A</xref></td><td rowspan="1" colspan="1">Mostly black in color, no prominent white patches; Fig. <xref ref-type="fig" rid="F18">18B</xref></td></tr><tr><td rowspan="1" colspan="1">Mesonotum</td><td rowspan="1" colspan="1">Slender, posterior width similar to length; Fig. <xref ref-type="fig" rid="F18">18A</xref></td><td rowspan="1" colspan="1">Stout, posterior width greater than length; Fig. <xref ref-type="fig" rid="F18">18B</xref></td></tr><tr><td rowspan="1" colspan="1">Abdominal coloration</td><td rowspan="1" colspan="1">Abdomen black with the margins of segment II–IV and VI–IX green; Fig. <xref ref-type="fig" rid="F18">18A</xref></td><td rowspan="1" colspan="1">Abdomen uniformly black, no green margins; Fig. <xref ref-type="fig" rid="F18">18B</xref></td></tr><tr><td rowspan="1" colspan="1">
                      <bold>Distribution</bold>
                    </td><td rowspan="1" colspan="1">New Caledonia; Fig. <xref ref-type="fig" rid="F21">21</xref></td><td rowspan="1" colspan="1">Fiji</td></tr></tbody></table></table-wrap></tp:treatment-sec><tp:treatment-sec sec-type="Autapomorphic features" id="SECID0ECCAG"><title>Autapomorphic features.</title><p>Several morphological features unite the New Caledonian species and support monophyly of this clade within the phylliids. Within females, the euplantula 2 and 3 on the tarsus has the unique feature of a ridge-like expansion running along the entire tarsomere (Fig. <xref ref-type="fig" rid="F12">12B</xref>), a feature not seen in any other phylliids. Within males the alae venation (Fig. <xref ref-type="fig" rid="F14">14</xref>) is unique within the phylliids as the media anterior (<abbrev xmlns:xlink="http://www.w3.org/1999/xlink" xlink:title="media anterior" id="ABBRID0EQCAG" xlink:type="simple">MA</abbrev>) and media posterior (<abbrev xmlns:xlink="http://www.w3.org/1999/xlink" xlink:title="media posterior" id="ABBRID0EUCAG" xlink:type="simple">MP</abbrev>) veins fuse with the cubitus (<abbrev xmlns:xlink="http://www.w3.org/1999/xlink" xlink:title="cubitus" id="ABBRID0EYCAG" xlink:type="simple">Cu</abbrev>) at different locations along the cubitus and run fused to the wing margin (versus other phylliid genera which for example can have the <abbrev xmlns:xlink="http://www.w3.org/1999/xlink" xlink:title="media anterior" id="ABBRID0E3CAG" xlink:type="simple">MA</abbrev> and <abbrev xmlns:xlink="http://www.w3.org/1999/xlink" xlink:title="media posterior" id="ABBRID0EADAG" xlink:type="simple">MP</abbrev> often fuse and run together to the wing margin, fuse with the <abbrev xmlns:xlink="http://www.w3.org/1999/xlink" xlink:title="cubitus" id="ABBRID0EEDAG" xlink:type="simple">Cu</abbrev> after first fusing together, never fuse and simply fade before reaching the margin, or fuse with the <abbrev xmlns:xlink="http://www.w3.org/1999/xlink" xlink:title="cubitus" id="ABBRID0EIDAG" xlink:type="simple">Cu</abbrev> at different locations but are also joined by the first radial (<abbrev xmlns:xlink="http://www.w3.org/1999/xlink" xlink:title="first radial" id="ABBRID0EMDAG" xlink:type="simple">R1</abbrev>) and radial sector (<abbrev xmlns:xlink="http://www.w3.org/1999/xlink" xlink:title="radial sector" id="ABBRID0EQDAG" xlink:type="simple">Rs</abbrev>) and all run together to the wing margin). These autapomorphic features help to define the new genus <italic><tp:taxon-name><tp:taxon-name-part taxon-name-part-type="genus" reg="Trolicaphyllium">Trolicaphyllium</tp:taxon-name-part></tp:taxon-name></italic> gen. nov. within the <tp:taxon-name><tp:taxon-name-part taxon-name-part-type="family">Phylliidae</tp:taxon-name-part></tp:taxon-name> as well as differentiate them from the <italic><tp:taxon-name><tp:taxon-name-part taxon-name-part-type="genus" reg="Chitoniscus">Chitoniscus</tp:taxon-name-part></tp:taxon-name></italic><italic>sensu stricto.</italic></p></tp:treatment-sec><tp:treatment-sec sec-type="description" id="SECID0EIEAG"><title>Generic characteristics.</title><p>The <italic><tp:taxon-name><tp:taxon-name-part taxon-name-part-type="genus" reg="Trolicaphyllium">Trolicaphyllium</tp:taxon-name-part></tp:taxon-name></italic> gen. nov. are small to medium, with females ranging from 42.0 mm (in the smallest recorded <italic><tp:taxon-name><tp:taxon-name-part taxon-name-part-type="genus" reg="Trolicaphyllium">Trolicaphyllium</tp:taxon-name-part><tp:taxon-name-part taxon-name-part-type="species" reg="erosus">erosus</tp:taxon-name-part></tp:taxon-name></italic> comb. nov.; <xref ref-type="bibr" rid="B49">Redtenbacher 1906</xref>) to 60.0 mm long (in the largest <italic><tp:taxon-name><tp:taxon-name-part taxon-name-part-type="genus" reg="Trolicaphyllium">Trolicaphyllium</tp:taxon-name-part><tp:taxon-name-part taxon-name-part-type="species" reg="sarrameaense">sarrameaense</tp:taxon-name-part></tp:taxon-name></italic>, comb. nov.; <xref ref-type="bibr" rid="B37">Größer 2008b</xref>), with males from 38.5 mm to 43.3 mm (in the smallest and largest <italic><tp:taxon-name><tp:taxon-name-part taxon-name-part-type="genus" reg="Trolicaphyllium">Trolicaphyllium</tp:taxon-name-part><tp:taxon-name-part taxon-name-part-type="species" reg="brachysoma">brachysoma</tp:taxon-name-part></tp:taxon-name></italic>, comb. nov.; <xref ref-type="bibr" rid="B37">Größer 2008b</xref>). Typical general coloration is green, but in captivity orange/yellow has been induced (Fig. <xref ref-type="fig" rid="F19">19</xref>).</p><p><bold><italic>Legs</italic>.</bold> Both sexes have interior tibial lobes on the protibiae which span the full length, lack lobes on the protibial exterior, and the meso-, metatibiae are simple, lacking both interior and exterior lobes. In both sexes the profemoral interior lobe is broader than the exterior lobe (distinctly so in males with a width almost two times that of the exterior lobe, sometimes in females the interior and exterior are almost even in width). In both sexes the profemoral interior lobe is generally only marked with three or four broadly spaced teeth (quite dulled in females; slightly more serrate in males). Both sexes have the interior meso-, and metafemoral lobes slightly broader or about even in width to the exterior lobes, but the interior lobes are always more prominently marked by serration.</p><p><bold><italic>Antennae</italic>.</bold> Females have antennae with nine segments with segments I, III, VIII, and IX notably broader than the other segments (Fig. <xref ref-type="fig" rid="F4">4A</xref>) and the stridulatory file has more than 35 teeth (Fig. <xref ref-type="fig" rid="F5">5A</xref>). Males have antennae which range from 23 to 26 segments with most segments covered in setae which are longer than the segment is wide.</p><fig id="F4" position="float" orientation="portrait"><object-id xmlns:xlink="http://www.w3.org/1999/xlink" content-type="doi" xlink:type="simple">10.3897/zookeys.1055.66796.figure4</object-id><object-id xmlns:xlink="http://www.w3.org/1999/xlink" content-type="arpha" xlink:type="simple">39C7A91E-BBB1-5F72-9E57-F7B927C1D612</object-id><label>Figure 4.</label><caption><p>Scanning electron micrographs of female antennae <bold>A, C</bold><italic><tp:taxon-name><tp:taxon-name-part taxon-name-part-type="genus" reg="Trolicaphyllium">Trolicaphyllium</tp:taxon-name-part><tp:taxon-name-part taxon-name-part-type="species" reg="sarrameaense">sarrameaense</tp:taxon-name-part></tp:taxon-name></italic> comb. nov. <bold>B, D</bold><italic><tp:taxon-name><tp:taxon-name-part taxon-name-part-type="genus" reg="Chitoniscus">Chitoniscus</tp:taxon-name-part></tp:taxon-name></italic> sensu stricto <bold>A, B</bold> overview of the antenna, medial view <bold>A</bold> right antenna <bold>B</bold> left antenna <bold>C, D</bold> third antennomere. Abbreviations: <abbrev xmlns:xlink="http://www.w3.org/1999/xlink" xlink:title="antennomeres 1-9" id="ABBRID0E1HAG" xlink:type="simple">a1–a9</abbrev>, antennomeres 1–9 <abbrev xmlns:xlink="http://www.w3.org/1999/xlink" xlink:title="stridulatory file" id="ABBRID0E5HAG" xlink:type="simple">st</abbrev> stridulatory file, <abbrev xmlns:xlink="http://www.w3.org/1999/xlink" xlink:title="stridulatory ridge" id="ABBRID0ECIAG" xlink:type="simple">sr</abbrev> stridulatory ridge. Scale bars: 300 µm (<bold>A, B</bold>), 200 µm (<bold>C, D</bold>).</p></caption><graphic xmlns:xlink="http://www.w3.org/1999/xlink" xlink:href="zookeys-1055-001-g004.jpg" position="float" orientation="portrait" xlink:type="simple" id="oo_574798.jpg"><uri content-type="original_file" xlink:type="simple">https://binary.pensoft.net/fig/574798</uri></graphic></fig><fig id="F5" position="float" orientation="portrait"><object-id xmlns:xlink="http://www.w3.org/1999/xlink" content-type="doi" xlink:type="simple">10.3897/zookeys.1055.66796.figure5</object-id><object-id xmlns:xlink="http://www.w3.org/1999/xlink" content-type="arpha" xlink:type="simple">315D9AF0-61C7-5155-BF4A-EC63439D15EA</object-id><label>Figure 5.</label><caption><p>Scanning electron micrographs of female stridulatory organs <bold>A, C</bold><italic><tp:taxon-name><tp:taxon-name-part taxon-name-part-type="genus" reg="Trolicaphyllium">Trolicaphyllium</tp:taxon-name-part><tp:taxon-name-part taxon-name-part-type="species" reg="sarrameaense">sarrameaense</tp:taxon-name-part></tp:taxon-name></italic> comb. nov. <bold>B, D</bold><italic><tp:taxon-name><tp:taxon-name-part taxon-name-part-type="genus" reg="Chitoniscus">Chitoniscus</tp:taxon-name-part></tp:taxon-name></italic> sensu stricto <bold>A, B</bold> overview of stridulatory ridge <bold>C, D</bold> teeth of stridulatory file. Scale bars: 100 µm (<bold>A, B</bold>), 20 µm (<bold>C, D</bold>).</p></caption><graphic xmlns:xlink="http://www.w3.org/1999/xlink" xlink:href="zookeys-1055-001-g005.jpg" position="float" orientation="portrait" xlink:type="simple" id="oo_574799.jpg"><uri content-type="original_file" xlink:type="simple">https://binary.pensoft.net/fig/574799</uri></graphic></fig><fig id="F6" position="float" orientation="portrait"><object-id xmlns:xlink="http://www.w3.org/1999/xlink" content-type="doi" xlink:type="simple">10.3897/zookeys.1055.66796.figure6</object-id><object-id xmlns:xlink="http://www.w3.org/1999/xlink" content-type="arpha" xlink:type="simple">045075AA-F451-52B7-906B-ACE234D2AC6C</object-id><label>Figure 6.</label><caption><p>Scanning electron micrographs of female scapus (1<sup><abbrev xmlns:xlink="http://www.w3.org/1999/xlink" xlink:title="stridulatory file" id="ABBRID0EDKAG" xlink:type="simple">st</abbrev></sup> antennomere) <bold>A, C</bold><italic><tp:taxon-name><tp:taxon-name-part taxon-name-part-type="genus" reg="Trolicaphyllium">Trolicaphyllium</tp:taxon-name-part><tp:taxon-name-part taxon-name-part-type="species" reg="sarrameaense">sarrameaense</tp:taxon-name-part></tp:taxon-name></italic> comb. nov. <bold>B, D</bold><italic><tp:taxon-name><tp:taxon-name-part taxon-name-part-type="genus" reg="Chitoniscus">Chitoniscus</tp:taxon-name-part></tp:taxon-name></italic> sensu stricto <bold>A, B</bold> overview of scapus, lateral view <bold>C, D</bold> medial view. Scale bars: 200 µm.</p></caption><graphic xmlns:xlink="http://www.w3.org/1999/xlink" xlink:href="zookeys-1055-001-g006.jpg" position="float" orientation="portrait" xlink:type="simple" id="oo_574800.jpg"><uri content-type="original_file" xlink:type="simple">https://binary.pensoft.net/fig/574800</uri></graphic></fig><p><bold><italic>Head capsule</italic>.</bold> Males have well-developed ocelli (Fig. <xref ref-type="fig" rid="F13">13A</xref>), and both sexes have head capsules which are marked throughout by distinct granulation which is relatively evenly spaced and, in some cases, appears to be in slightly anterior to posterior rows (Figs <xref ref-type="fig" rid="F7">7A</xref>, <xref ref-type="fig" rid="F13">13A</xref>).</p><p><bold><italic>Thorax</italic>.</bold> The thorax is similar in both sexes with mesopleurae that are narrowly diverging from the anterior to the posterior and are marked with five to seven tubercles, occasionally with sparse setae interspersed (Figs <xref ref-type="fig" rid="F7">7A</xref>, <xref ref-type="fig" rid="F13">13A</xref>). In both sexes the prescutum is about two times wider on the anterior than long with lateral margins marked by six to eight tubercles, and a prescutum surface which is only slightly granular. When viewed laterally, both sexes have the prescutum anterior rim marked prominently with a raised sagittal spine and both have a prosternum which is prominently marked by a broad, warty tubercle (Figs <xref ref-type="fig" rid="F8">8A</xref>, <xref ref-type="fig" rid="F13">13B</xref>).</p><fig id="F7" position="float" orientation="portrait"><object-id xmlns:xlink="http://www.w3.org/1999/xlink" content-type="doi" xlink:type="simple">10.3897/zookeys.1055.66796.figure7</object-id><object-id xmlns:xlink="http://www.w3.org/1999/xlink" content-type="arpha" xlink:type="simple">ACF7308C-3206-543A-9406-0564D456EEE3</object-id><label>Figure 7.</label><caption><p>Details of the head through thorax, dorsal <bold>A</bold><italic><tp:taxon-name><tp:taxon-name-part taxon-name-part-type="genus" reg="Trolicaphyllium">Trolicaphyllium</tp:taxon-name-part><tp:taxon-name-part taxon-name-part-type="species" reg="sarrameaense">sarrameaense</tp:taxon-name-part></tp:taxon-name></italic> comb. nov. (holotype) (DEI Hemimetabola, #100215) <bold>B</bold><italic><tp:taxon-name><tp:taxon-name-part taxon-name-part-type="genus" reg="Chitoniscus">Chitoniscus</tp:taxon-name-part></tp:taxon-name></italic> sp. “Suva” (RC Coll 18-176).</p></caption><graphic xmlns:xlink="http://www.w3.org/1999/xlink" xlink:href="zookeys-1055-001-g007.jpg" position="float" orientation="portrait" xlink:type="simple" id="oo_574801.jpg"><uri content-type="original_file" xlink:type="simple">https://binary.pensoft.net/fig/574801</uri></graphic></fig><p><bold><italic>Wings</italic>.</bold> Female tegmina are always long, reaching onto abdominal segments VII or VIII and male tegmina are moderate in length, reaching onto abdominal segment III. Females always have highly reduced alae, no more than just a nub (Fig. <xref ref-type="fig" rid="F22">22A</xref>). Male alae are always fully developed in an oval-fan configuration and reach onto abdominal segment IX (Fig. <xref ref-type="fig" rid="F14">14</xref>). Female tegmina have a subcoastal vein; radial vein which runs parallel with the media and splits into the first radial about halfway through its length and terminates in a radial sector and in a small radial to medial crossvein which does fully connect; a bifurcate medial vein; a bifurcate cubitus vein; and a first anal vein which fuses with the cubitus early on (Fig. <xref ref-type="fig" rid="F10">10A</xref>). Male tegmina have a subcoastal vein; radial vein which runs parallel with the media throughout the full length of the wing and branches into the first and second radial about one third and two thirds of the way through the wing length respectively and terminates as the radial sector; the media runs parallel with the radius and has two media posterior splits near the central area of the wing and terminates as the media anterior; the cubitus is unbranched; and there is a first anal which fuses with the cubitus early on (Fig. <xref ref-type="fig" rid="F14">14</xref>). Male alae (Fig. <xref ref-type="fig" rid="F14">14</xref>) have a costal vein running along the anterior margin; a subcostal vein which runs for about two thirds of the length and then fuses with the costal vein; the radial vein is bifurcate when it splits about two fifths of the way through the wing length where they diverge, run parallel, then converge sharply at the apex but don’t seem to reach the wing margin; the media is the most unique feature of the alae as it splits early on into the media anterior and posterior which run parallel until the media posterior fuses with the cubitus followed by the media anterior also fusing with the cubitus; the cubitus is fused with the first anterior anal for the majority of the length until the first anterior anal splits and runs to the wing margin; the cubitus, media anterior, and media posterior run fused to the wing margin; the anal veins are split into two groups, the anterior anals and the posterior anals (with seven anterior anals and five posterior anals).</p><fig id="F8" position="float" orientation="portrait"><object-id xmlns:xlink="http://www.w3.org/1999/xlink" content-type="doi" xlink:type="simple">10.3897/zookeys.1055.66796.figure8</object-id><object-id xmlns:xlink="http://www.w3.org/1999/xlink" content-type="arpha" xlink:type="simple">2ECBE443-7392-543D-84B6-603F4D69ADB6</object-id><label>Figure 8.</label><caption><p>Lateral details of the head and thorax <bold>A</bold><italic><tp:taxon-name><tp:taxon-name-part taxon-name-part-type="genus" reg="Trolicaphyllium">Trolicaphyllium</tp:taxon-name-part><tp:taxon-name-part taxon-name-part-type="species" reg="sarrameaense">sarrameaense</tp:taxon-name-part></tp:taxon-name></italic> comb. nov. (holotype) (DEI Hemimetabola, #100215) <bold>B</bold><italic><tp:taxon-name><tp:taxon-name-part taxon-name-part-type="genus" reg="Chitoniscus">Chitoniscus</tp:taxon-name-part></tp:taxon-name></italic> sp. “Suva” (RC Coll 18-176).</p></caption><graphic xmlns:xlink="http://www.w3.org/1999/xlink" xlink:href="zookeys-1055-001-g008.jpg" position="float" orientation="portrait" xlink:type="simple" id="oo_574802.jpg"><uri content-type="original_file" xlink:type="simple">https://binary.pensoft.net/fig/574802</uri></graphic></fig><fig id="F9" position="float" orientation="portrait"><object-id xmlns:xlink="http://www.w3.org/1999/xlink" content-type="doi" xlink:type="simple">10.3897/zookeys.1055.66796.figure9</object-id><object-id xmlns:xlink="http://www.w3.org/1999/xlink" content-type="arpha" xlink:type="simple">49FAC384-7301-5521-A1F2-5BA5A07DE633</object-id><label>Figure 9.</label><caption><p>Ventro-posterior view of live females showing their exposed coxae coloration <bold>A</bold><italic><tp:taxon-name><tp:taxon-name-part taxon-name-part-type="genus" reg="Trolicaphyllium">Trolicaphyllium</tp:taxon-name-part><tp:taxon-name-part taxon-name-part-type="species" reg="sarrameaense">sarrameaense</tp:taxon-name-part></tp:taxon-name></italic> comb. nov. taken by Thierry Salesne (New Caledonia) March 2011, in Vallée Pierrat, La Foa, Grand Terre <bold>B</bold><italic><tp:taxon-name><tp:taxon-name-part taxon-name-part-type="genus" reg="Chitoniscus">Chitoniscus</tp:taxon-name-part></tp:taxon-name></italic> sp. “Suva” (RC Coll 18-176) live photograph taken by Thierry Heitzmann (Philippines).</p></caption><graphic xmlns:xlink="http://www.w3.org/1999/xlink" xlink:href="zookeys-1055-001-g009.jpg" position="float" orientation="portrait" xlink:type="simple" id="oo_574803.jpg"><uri content-type="original_file" xlink:type="simple">https://binary.pensoft.net/fig/574803</uri></graphic></fig><fig id="F10" position="float" orientation="portrait"><object-id xmlns:xlink="http://www.w3.org/1999/xlink" content-type="doi" xlink:type="simple">10.3897/zookeys.1055.66796.figure10</object-id><object-id xmlns:xlink="http://www.w3.org/1999/xlink" content-type="arpha" xlink:type="simple">DFDBC8EA-FB1D-5116-A6B5-BF021C85F4E9</object-id><label>Figure 10.</label><caption><p>Female tegmina venation <bold>A</bold><italic><tp:taxon-name><tp:taxon-name-part taxon-name-part-type="genus" reg="Trolicaphyllium">Trolicaphyllium</tp:taxon-name-part><tp:taxon-name-part taxon-name-part-type="species" reg="sarrameaense">sarrameaense</tp:taxon-name-part></tp:taxon-name></italic> comb. nov. (<abbrev xmlns:xlink="http://www.w3.org/1999/xlink" xlink:title="Private collection of Stéphane Le Tirant, Québec, Canada" id="ABBRID0EJRAG" xlink:type="simple">Coll SLT</abbrev>) <bold>B</bold><italic><tp:taxon-name><tp:taxon-name-part taxon-name-part-type="genus" reg="Chitoniscus">Chitoniscus</tp:taxon-name-part><tp:taxon-name-part taxon-name-part-type="species" reg="feejeeanus">feejeeanus</tp:taxon-name-part></tp:taxon-name></italic> from <named-content xmlns:xlink="http://www.w3.org/1999/xlink" content-type="dwc:institutional_code" xlink:type="simple">SDEI</named-content> (#100213). Abbreviations: <abbrev xmlns:xlink="http://www.w3.org/1999/xlink" xlink:title="subcosta" id="ABBRID0E6RAG" xlink:type="simple">Sc</abbrev> (subcosta); R (radius); <abbrev xmlns:xlink="http://www.w3.org/1999/xlink" xlink:title="radius 1" id="ABBRID0EDSAG" xlink:type="simple">R1</abbrev> (radius 1); <abbrev xmlns:xlink="http://www.w3.org/1999/xlink" xlink:title="radial sector" id="ABBRID0EHSAG" xlink:type="simple">Rs</abbrev> (radial sector); R–M (radius to media crossvein); M (media); <abbrev xmlns:xlink="http://www.w3.org/1999/xlink" xlink:title="media anterior" id="ABBRID0ELSAG" xlink:type="simple">MA</abbrev> (media anterior); <abbrev xmlns:xlink="http://www.w3.org/1999/xlink" xlink:title="media posterior" id="ABBRID0EPSAG" xlink:type="simple">MP</abbrev> (media posterior); <abbrev xmlns:xlink="http://www.w3.org/1999/xlink" xlink:title="cubitus" id="ABBRID0ETSAG" xlink:type="simple">Cu</abbrev> (cubitus); <abbrev xmlns:xlink="http://www.w3.org/1999/xlink" xlink:title="cubitus anterior" id="ABBRID0EXSAG" xlink:type="simple">CuA</abbrev> (cubitus anterior); <abbrev xmlns:xlink="http://www.w3.org/1999/xlink" xlink:title="cubitus posterior" id="ABBRID0E2SAG" xlink:type="simple">CuP</abbrev> (cubitus posterior); <abbrev xmlns:xlink="http://www.w3.org/1999/xlink" xlink:title="first anal" id="ABBRID0E6SAG" xlink:type="simple">1A</abbrev> (first anal).</p></caption><graphic xmlns:xlink="http://www.w3.org/1999/xlink" xlink:href="zookeys-1055-001-g010.jpg" position="float" orientation="portrait" xlink:type="simple" id="oo_574804.jpg"><uri content-type="original_file" xlink:type="simple">https://binary.pensoft.net/fig/574804</uri></graphic></fig><p><bold><italic>Abdomen</italic>.</bold> Both sexes have variable abdominal shapes; females can range from spade-shaped to broad and boxy with prominently projecting abdominal lobes VII and VIII; males can be narrowly-ovoid and lack lobes to broadening until segment VII and converging with lobes. Female subgenital plate is short and stout with the apex reaching the anterior margin of the terminal abdominal segment and ending in a fine point; the gonapophyses VIII are long and slender, slightly exceeding the apex of the terminal abdominal segment; the cerci are relatively flat, marked sparsely with a granular surface with margins slightly marked with setae (Fig. <xref ref-type="fig" rid="F11">11A</xref>). Males have a broad, triangular vomer which is singularly pronged, hooking up into the paraproct.</p><fig id="F11" position="float" orientation="portrait"><object-id xmlns:xlink="http://www.w3.org/1999/xlink" content-type="doi" xlink:type="simple">10.3897/zookeys.1055.66796.figure11</object-id><object-id xmlns:xlink="http://www.w3.org/1999/xlink" content-type="arpha" xlink:type="simple">E2E934A6-136B-5507-93D8-460E1B9932A8</object-id><label>Figure 11.</label><caption><p>Female genitalia details, ventral view <bold>A</bold><italic><tp:taxon-name><tp:taxon-name-part taxon-name-part-type="genus" reg="Trolicaphyllium">Trolicaphyllium</tp:taxon-name-part><tp:taxon-name-part taxon-name-part-type="species" reg="sarrameaense">sarrameaense</tp:taxon-name-part></tp:taxon-name></italic> comb. nov. (<abbrev xmlns:xlink="http://www.w3.org/1999/xlink" xlink:title="Private collection of Stéphane Le Tirant, Québec, Canada" id="ABBRID0EIUAG" xlink:type="simple">Coll SLT</abbrev>) <bold>B</bold><italic><tp:taxon-name><tp:taxon-name-part taxon-name-part-type="genus" reg="Chitoniscus">Chitoniscus</tp:taxon-name-part></tp:taxon-name></italic> sp. “Suva” (RC Coll 18-176).</p></caption><graphic xmlns:xlink="http://www.w3.org/1999/xlink" xlink:href="zookeys-1055-001-g011.jpg" position="float" orientation="portrait" xlink:type="simple" id="oo_574805.jpg"><uri content-type="original_file" xlink:type="simple">https://binary.pensoft.net/fig/574805</uri></graphic></fig><p><bold><italic>Egg.</italic></bold> Egg morphology is only known at present from <italic><tp:taxon-name><tp:taxon-name-part taxon-name-part-type="genus" reg="Trolicaphyllium">Trolicaphyllium</tp:taxon-name-part><tp:taxon-name-part taxon-name-part-type="species" reg="sarrameaense">sarrameaense</tp:taxon-name-part></tp:taxon-name></italic>, comb. nov. (Fig. <xref ref-type="fig" rid="F15">15A–C</xref>). <xref ref-type="bibr" rid="B61">Yasumatsu (1942)</xref> suggested an egg for <italic><tp:taxon-name><tp:taxon-name-part taxon-name-part-type="genus" reg="Trolicaphyllium">Trolicaphyllium</tp:taxon-name-part><tp:taxon-name-part taxon-name-part-type="species" reg="brachysoma">brachysoma</tp:taxon-name-part></tp:taxon-name></italic> comb. nov. but the specimen the eggs were from was not collected on New Caledonia and likely represents a different genus and is unrelated to <italic><tp:taxon-name><tp:taxon-name-part taxon-name-part-type="genus" reg="Trolicaphyllium">Trolicaphyllium</tp:taxon-name-part></tp:taxon-name></italic> gen. nov. based upon the illustration given. This general egg description is based upon examined material and on images of eggs from several sources all appearing to come from <italic><tp:taxon-name><tp:taxon-name-part taxon-name-part-type="genus" reg="Trolicaphyllium">Trolicaphyllium</tp:taxon-name-part><tp:taxon-name-part taxon-name-part-type="species" reg="sarrameaense">sarrameaense</tp:taxon-name-part></tp:taxon-name></italic> comb. nov. females. Average length approximately 3 mm long. Eggs when viewed laterally are somewhat rectangular but with the dorsal surface slightly convex and longer than the ventral, giving the egg a slight bent appearance (Fig. <xref ref-type="fig" rid="F15">15B</xref>). Surfaces are marked throughout with shallow, irregular smooth patches which are accentuated by having darker coloration than the overall egg coloration. Eggs lack pinnae, but instead have small granulation scattered across the capsule which is most prominent and abundant along the capsule margins and notably sparse on the flat surfaces. The egg operculum is conically raised on the ventral margin only, not centrally raised like most phylliid eggs. The raised operculum is only about half as tall as wide and increases from the dorsal margin to the highest point on the ventral margin. The operculum apex has a similar granulation to that found on the capsule margins. Overall egg coloration variable, from a pale tan to light brown, or darker brown, with the pitting on the capsule darker in color and the granulation throughout lighter in color (Fig. <xref ref-type="fig" rid="F20">20</xref>).</p><fig id="F12" position="float" orientation="portrait"><object-id xmlns:xlink="http://www.w3.org/1999/xlink" content-type="doi" xlink:type="simple">10.3897/zookeys.1055.66796.figure12</object-id><object-id xmlns:xlink="http://www.w3.org/1999/xlink" content-type="arpha" xlink:type="simple">18378FE5-6923-51A3-B083-C20217EE1764</object-id><label>Figure 12.</label><caption><p>Scanning electron micrographs of tarsi <bold>A, C</bold><italic><tp:taxon-name><tp:taxon-name-part taxon-name-part-type="genus" reg="Chitoniscus">Chitoniscus</tp:taxon-name-part></tp:taxon-name></italic> sensu stricto <bold>B</bold><italic><tp:taxon-name><tp:taxon-name-part taxon-name-part-type="genus" reg="Trolicaphyllium">Trolicaphyllium</tp:taxon-name-part><tp:taxon-name-part taxon-name-part-type="species" reg="sarrameaense">sarrameaense</tp:taxon-name-part></tp:taxon-name></italic> comb. nov. <bold>A</bold> male, overview <bold>B, C</bold> females, tarsomeres 1–5. Abbreviations: <abbrev xmlns:xlink="http://www.w3.org/1999/xlink" xlink:title="arolium" id="ABBRID0E2XAG" xlink:type="simple">ar</abbrev>, arolium, <abbrev xmlns:xlink="http://www.w3.org/1999/xlink" xlink:title="claw" id="ABBRID0E6XAG" xlink:type="simple">cl</abbrev>, claw, <abbrev xmlns:xlink="http://www.w3.org/1999/xlink" xlink:title="euplantula 1-5" id="ABBRID0EDYAG" xlink:type="simple">eu1–5</abbrev>, euplantula 1–5. Ta1–5, tarsomere 1–5, <abbrev xmlns:xlink="http://www.w3.org/1999/xlink" xlink:title="median ridgelike expansion" id="ABBRID0EHYAG" xlink:type="simple">ri</abbrev>, median ridgelike expansion. Scale bars: 500 µm.</p></caption><graphic xmlns:xlink="http://www.w3.org/1999/xlink" xlink:href="zookeys-1055-001-g012.jpg" position="float" orientation="portrait" xlink:type="simple" id="oo_574806.jpg"><uri content-type="original_file" xlink:type="simple">https://binary.pensoft.net/fig/574806</uri></graphic></fig><p><bold><italic>Nymphs</italic>.</bold> Freshly hatched nymphs are known at present for <italic><tp:taxon-name><tp:taxon-name-part taxon-name-part-type="genus" reg="Trolicaphyllium">Trolicaphyllium</tp:taxon-name-part><tp:taxon-name-part taxon-name-part-type="species" reg="sarrameaense">sarrameaense</tp:taxon-name-part></tp:taxon-name></italic> comb. nov. (Fig. <xref ref-type="fig" rid="F18">18A</xref>) but are unknown for the other <italic><tp:taxon-name><tp:taxon-name-part taxon-name-part-type="genus" reg="Trolicaphyllium">Trolicaphyllium</tp:taxon-name-part></tp:taxon-name></italic> gen. nov. species. Therefore, a comparison between species is not possible at this time. This generalized description is based upon images of <italic><tp:taxon-name><tp:taxon-name-part taxon-name-part-type="genus" reg="Trolicaphyllium">Trolicaphyllium</tp:taxon-name-part><tp:taxon-name-part taxon-name-part-type="species" reg="sarrameaense">sarrameaense</tp:taxon-name-part></tp:taxon-name></italic> comb. nov. shared by Detlef Größer (Germany). Body long and slender; profemora and protibiae with thin interior lobes but lack exterior lobes; meso- and metafemora with thin interior and exterior lobes; meso- and metatibiae simple, lacking lobes. The base coloration throughout the antennae, head, thorax, abdomen, meso- and metafemora is black. Profemora and all tibiae and tarsi are lighter colored, ranging from dark brown to tan/reddish. All joints between the tibiae and femora are marked with white. The meso- and metafemoral exterior lobes are marked with a medial white spot occupying approximately the central third of the lobe. The abdomen is slender and longer than the antennae, head, and thorax combined. Centrally the abdomen is black, but the margins of segments II–IV and VI–VIII are bordered with a lime green color.</p><sec sec-type="New combinations" id="SECID0EYZAG"><title>New combinations</title><p><italic><tp:taxon-name><tp:taxon-name-part taxon-name-part-type="genus" reg="Trolicaphyllium">Trolicaphyllium</tp:taxon-name-part><tp:taxon-name-part taxon-name-part-type="species" reg="brachysoma">brachysoma</tp:taxon-name-part></tp:taxon-name></italic> (Sharp, 1898), comb. nov.</p><p><italic><tp:taxon-name><tp:taxon-name-part taxon-name-part-type="genus" reg="Trolicaphyllium">Trolicaphyllium</tp:taxon-name-part><tp:taxon-name-part taxon-name-part-type="species" reg="erosus">erosus</tp:taxon-name-part></tp:taxon-name></italic> (Redtenbachher, 1906), comb. nov.</p><p><italic><tp:taxon-name><tp:taxon-name-part taxon-name-part-type="genus" reg="Trolicaphyllium">Trolicaphyllium</tp:taxon-name-part><tp:taxon-name-part taxon-name-part-type="species" reg="sarrameaense">sarrameaense</tp:taxon-name-part></tp:taxon-name></italic> (Größer er, 2008a), comb. nov.</p><p><bold>Etymology.</bold><italic><tp:taxon-name><tp:taxon-name-part taxon-name-part-type="genus" reg="Trolicaphyllium">Trolicaphyllium</tp:taxon-name-part></tp:taxon-name></italic> meaning “leaf that walks noiselessly”. This generic epithet is a compound of the Latinized name <italic><tp:taxon-name><tp:taxon-name-part taxon-name-part-type="genus" reg="Phyllium">Phyllium</tp:taxon-name-part></tp:taxon-name></italic> the type genus for the family (from Greek <italic>φυλλον</italic>, -<italic>ου</italic> (<italic>phyllon</italic>, -<italic>oy</italic>) + -um; <xref ref-type="bibr" rid="B47">Poitout 2007</xref>), coupled with the prefix <italic>tro lica</italic> from the Drehu (Dehu) language phrase which means “walk noiselessly” (Tyron 1967). We wished to honor the original inhabitants of this area by using a local traditional language. We chose this name because these beautiful insects are so elusive and noiselessly living in the trees where they are often overlooked. This new genus is neuter in gender, following <italic><tp:taxon-name><tp:taxon-name-part taxon-name-part-type="genus" reg="Phyllium">Phyllium</tp:taxon-name-part></tp:taxon-name></italic>.</p><fig id="F13" position="float" orientation="portrait"><object-id xmlns:xlink="http://www.w3.org/1999/xlink" content-type="doi" xlink:type="simple">10.3897/zookeys.1055.66796.figure13</object-id><object-id xmlns:xlink="http://www.w3.org/1999/xlink" content-type="arpha" xlink:type="simple">1EE9A02E-0FF7-5C12-94FC-6D654D84F9B9</object-id><label>Figure 13.</label><caption><p>Details of male head through thorax <bold>A, B</bold><italic><tp:taxon-name><tp:taxon-name-part taxon-name-part-type="genus" reg="Trolicaphyllium">Trolicaphyllium</tp:taxon-name-part><tp:taxon-name-part taxon-name-part-type="species" reg="sarrameaense">sarrameaense</tp:taxon-name-part></tp:taxon-name></italic> comb. nov., paratype male (#100214); photographs by Arne Köhler (<named-content xmlns:xlink="http://www.w3.org/1999/xlink" content-type="dwc:institutional_code" xlink:type="simple">SDEI</named-content>) <bold>C, D</bold><italic><tp:taxon-name><tp:taxon-name-part taxon-name-part-type="genus" reg="Chitoniscus">Chitoniscus</tp:taxon-name-part></tp:taxon-name></italic> sensu stricto <bold>A, C, D</bold> head through thorax, dorsal <bold>B</bold> head through thorax, lateral <bold>C</bold><italic><tp:taxon-name><tp:taxon-name-part taxon-name-part-type="genus" reg="Chitoniscus">Chitoniscus</tp:taxon-name-part></tp:taxon-name></italic> sp. from the <named-content xmlns:xlink="http://www.w3.org/1999/xlink" content-type="dwc:institutional_code" xlink:type="simple">NHMUK</named-content>, photograph by RC <bold>D</bold> live <italic><tp:taxon-name><tp:taxon-name-part taxon-name-part-type="genus" reg="Chitoniscus">Chitoniscus</tp:taxon-name-part></tp:taxon-name></italic> sp. “Suva”, photograph by Thierry Heitzemann (Philippines).</p></caption><graphic xmlns:xlink="http://www.w3.org/1999/xlink" xlink:href="zookeys-1055-001-g013.jpg" position="float" orientation="portrait" xlink:type="simple" id="oo_574807.jpg"><uri content-type="original_file" xlink:type="simple">https://binary.pensoft.net/fig/574807</uri></graphic></fig><p><bold>Distribution.</bold> At present <italic><tp:taxon-name><tp:taxon-name-part taxon-name-part-type="genus" reg="Trolicaphyllium">Trolicaphyllium</tp:taxon-name-part></tp:taxon-name></italic> gen. nov. specimens are only known from the country of New Caledonia, with records from Grande Terre, Lifou, Tiga, Maré, Ile de Bélep, and L’Île-des-Pins islands (Fig. <xref ref-type="fig" rid="F21">21</xref>). Likely other islands may also be suitable, but we have yet to locate specimen records from museums or observations.</p></sec></tp:treatment-sec><tp:treatment-sec><!--Section generated to contain objects referenced in tp:taxon-treatment.--><fig id="F22" position="float" orientation="portrait"><object-id xmlns:xlink="http://www.w3.org/1999/xlink" content-type="doi" xlink:type="simple">10.3897/zookeys.1055.66796.figure22</object-id><object-id xmlns:xlink="http://www.w3.org/1999/xlink" content-type="arpha" xlink:type="simple">AE73ECF1-44FA-5187-AC3E-1C3E79BA8278</object-id><label>Figure 22.</label><caption><p>Syntype females of <italic><tp:taxon-name><tp:taxon-name-part taxon-name-part-type="genus" reg="Trolicaphyllium">Trolicaphyllium</tp:taxon-name-part><tp:taxon-name-part taxon-name-part-type="species" reg="brachysoma">brachysoma</tp:taxon-name-part></tp:taxon-name></italic> comb. nov. the herein designated type species for the new genus. Photographs by Paul Brock (United Kingdom) of the set within the <named-content xmlns:xlink="http://www.w3.org/1999/xlink" content-type="dwc:institutional_code" xlink:type="simple">CUMZ</named-content><bold>A</bold> dorsal habitus with tegmina spread; note the lack of developed alae <bold>B</bold> dorsal habitus with tegmina closed.</p></caption><graphic xmlns:xlink="http://www.w3.org/1999/xlink" xlink:href="zookeys-1055-001-g022.jpg" position="float" orientation="portrait" xlink:type="simple" id="oo_574816.jpg"><uri content-type="original_file" xlink:type="simple">https://binary.pensoft.net/fig/574816</uri></graphic></fig><fig id="F14" position="float" orientation="portrait"><object-id xmlns:xlink="http://www.w3.org/1999/xlink" content-type="doi" xlink:type="simple">10.3897/zookeys.1055.66796.figure14</object-id><object-id xmlns:xlink="http://www.w3.org/1999/xlink" content-type="arpha" xlink:type="simple">4DCD7EF9-20F7-5D3D-94A3-17EE9D916602</object-id><label>Figure 14.</label><caption><p>Male tegmina and alae venation <tp:taxon-name><tp:taxon-name-part taxon-name-part-type="genus" reg="Trolicaphyllium">Trolicaphyllium</tp:taxon-name-part><tp:taxon-name-part taxon-name-part-type="uncertainty-rank">cf.</tp:taxon-name-part><tp:taxon-name-part taxon-name-part-type="species" reg="brachysoma">brachysoma</tp:taxon-name-part></tp:taxon-name> comb. nov. (<abbrev xmlns:xlink="http://www.w3.org/1999/xlink" xlink:title="Private collection of Royce T. Cumming, California, USA" id="ABBRID0ECDBG" xlink:type="simple">Coll RC</abbrev> 16-094). Abbreviations: C (costa); <abbrev xmlns:xlink="http://www.w3.org/1999/xlink" xlink:title="subcosta" id="ABBRID0EGDBG" xlink:type="simple">Sc</abbrev> (subcosta); R (radius); <abbrev xmlns:xlink="http://www.w3.org/1999/xlink" xlink:title="radius 1" id="ABBRID0EKDBG" xlink:type="simple">R1</abbrev> (radius 1); <abbrev xmlns:xlink="http://www.w3.org/1999/xlink" xlink:title="radius 2" id="ABBRID0EODBG" xlink:type="simple">R2</abbrev> (radius 2); <abbrev xmlns:xlink="http://www.w3.org/1999/xlink" xlink:title="radial sector" id="ABBRID0ESDBG" xlink:type="simple">Rs</abbrev> (radial sector); M (media); <abbrev xmlns:xlink="http://www.w3.org/1999/xlink" xlink:title="media anterior" id="ABBRID0EWDBG" xlink:type="simple">MA</abbrev> (media anterior); <abbrev xmlns:xlink="http://www.w3.org/1999/xlink" xlink:title="media posterior" id="ABBRID0E1DBG" xlink:type="simple">MP</abbrev> (media posterior); <abbrev xmlns:xlink="http://www.w3.org/1999/xlink" xlink:title="first media posterior" id="ABBRID0E5DBG" xlink:type="simple">MP1</abbrev> (first media posterior); <abbrev xmlns:xlink="http://www.w3.org/1999/xlink" xlink:title="second media posterior" id="ABBRID0ECEBG" xlink:type="simple">MP2</abbrev> (second media posterior); <abbrev xmlns:xlink="http://www.w3.org/1999/xlink" xlink:title="cubitus" id="ABBRID0EGEBG" xlink:type="simple">Cu</abbrev>+<abbrev xmlns:xlink="http://www.w3.org/1999/xlink" xlink:title="media anterior" id="ABBRID0EKEBG" xlink:type="simple">MA</abbrev>+<abbrev xmlns:xlink="http://www.w3.org/1999/xlink" xlink:title="media posterior" id="ABBRID0EOEBG" xlink:type="simple">MP</abbrev> (fused cubitus, media anterior, and media posterior); <abbrev xmlns:xlink="http://www.w3.org/1999/xlink" xlink:title="cubitus" id="ABBRID0ESEBG" xlink:type="simple">Cu</abbrev> (cubitus); <abbrev xmlns:xlink="http://www.w3.org/1999/xlink" xlink:title="cubitus" id="ABBRID0EWEBG" xlink:type="simple">Cu</abbrev>+<abbrev xmlns:xlink="http://www.w3.org/1999/xlink" xlink:title="cubitus and first anterior anal" id="ABBRID0E1EBG" xlink:type="simple">1AA</abbrev> (cubitus and first anterior anal); <abbrev xmlns:xlink="http://www.w3.org/1999/xlink" xlink:title="first anal" id="ABBRID0E5EBG" xlink:type="simple">1A</abbrev> (first anal); <abbrev xmlns:xlink="http://www.w3.org/1999/xlink" xlink:title="cubitus and first anterior anal" id="ABBRID0ECFBG" xlink:type="simple">1AA</abbrev>–<abbrev xmlns:xlink="http://www.w3.org/1999/xlink" xlink:title="seventh anterior anal" id="ABBRID0EGFBG" xlink:type="simple">7AA</abbrev> (first–seventh anterior anal); <abbrev xmlns:xlink="http://www.w3.org/1999/xlink" xlink:title="first posterior anal" id="ABBRID0EKFBG" xlink:type="simple">1PA</abbrev>–<abbrev xmlns:xlink="http://www.w3.org/1999/xlink" xlink:title="fifth posterior anal" id="ABBRID0EOFBG" xlink:type="simple">5PA</abbrev> (first–fifth posterior anal).</p></caption><graphic xmlns:xlink="http://www.w3.org/1999/xlink" xlink:href="zookeys-1055-001-g014.jpg" position="float" orientation="portrait" xlink:type="simple" id="oo_574808.jpg"><uri content-type="original_file" xlink:type="simple">https://binary.pensoft.net/fig/574808</uri></graphic></fig><fig id="F15" position="float" orientation="portrait"><object-id xmlns:xlink="http://www.w3.org/1999/xlink" content-type="doi" xlink:type="simple">10.3897/zookeys.1055.66796.figure15</object-id><object-id xmlns:xlink="http://www.w3.org/1999/xlink" content-type="arpha" xlink:type="simple">C4A543EC-7C4D-5CCE-BA1D-BAE56FE99DB0</object-id><label>Figure 15.</label><caption><p>Comparison of <italic><tp:taxon-name><tp:taxon-name-part taxon-name-part-type="genus" reg="Chitoniscus">Chitoniscus</tp:taxon-name-part></tp:taxon-name></italic> sensu stricto and <italic><tp:taxon-name><tp:taxon-name-part taxon-name-part-type="genus" reg="Trolicaphyllium">Trolicaphyllium</tp:taxon-name-part></tp:taxon-name></italic> gen. nov. eggs <bold>A–C</bold><italic><tp:taxon-name><tp:taxon-name-part taxon-name-part-type="genus" reg="Trolicaphyllium">Trolicaphyllium</tp:taxon-name-part><tp:taxon-name-part taxon-name-part-type="species" reg="sarrameaense">sarrameaense</tp:taxon-name-part></tp:taxon-name></italic> comb. nov., imaged by TB of eggs from <abbrev xmlns:xlink="http://www.w3.org/1999/xlink" content-type="institution" xlink:title="Private collection of Detlef Größer, Berlin, Germany" id="ABBRID0E1GBG" xlink:type="simple">Coll DG</abbrev><bold>A</bold> dorsal <bold>B</bold> lateral <bold>C</bold> opercular (anterior) <bold>D–F</bold><italic><tp:taxon-name><tp:taxon-name-part taxon-name-part-type="genus" reg="Chitoniscus">Chitoniscus</tp:taxon-name-part></tp:taxon-name></italic> sp. “Suva” (RC Coll 18-272) <bold>D</bold> dorsal <bold>E</bold> lateral <bold>F</bold> opercular (anterior).</p></caption><graphic xmlns:xlink="http://www.w3.org/1999/xlink" xlink:href="zookeys-1055-001-g015.jpg" position="float" orientation="portrait" xlink:type="simple" id="oo_574809.jpg"><uri content-type="original_file" xlink:type="simple">https://binary.pensoft.net/fig/574809</uri></graphic></fig><fig id="F16" position="float" orientation="portrait"><object-id xmlns:xlink="http://www.w3.org/1999/xlink" content-type="doi" xlink:type="simple">10.3897/zookeys.1055.66796.figure16</object-id><object-id xmlns:xlink="http://www.w3.org/1999/xlink" content-type="arpha" xlink:type="simple">3D777D22-5656-544C-BB3D-967503FB072C</object-id><label>Figure 16.</label><caption><p>Scanning electron micrographs of specialized chorionic structures of the eggs <bold>A–C</bold><italic><tp:taxon-name><tp:taxon-name-part taxon-name-part-type="genus" reg="Trolicaphyllium">Trolicaphyllium</tp:taxon-name-part><tp:taxon-name-part taxon-name-part-type="species" reg="sarrameaense">sarrameaense</tp:taxon-name-part></tp:taxon-name></italic> comb. nov. <bold>D–F</bold><italic><tp:taxon-name><tp:taxon-name-part taxon-name-part-type="genus" reg="Chitoniscus">Chitoniscus</tp:taxon-name-part></tp:taxon-name></italic> sensu stricto <bold>A, D</bold> overview of micropylar plate <bold>B, E</bold> detail of micropylar plate <bold>C, F</bold> micropylar cap. Scale bars: 300 µm (<bold>A, D</bold>), 100 µm (<bold>B, E, F</bold>), 50 µm (<bold>C</bold>).</p></caption><graphic xmlns:xlink="http://www.w3.org/1999/xlink" xlink:href="zookeys-1055-001-g016.jpg" position="float" orientation="portrait" xlink:type="simple" id="oo_574810.jpg"><uri content-type="original_file" xlink:type="simple">https://binary.pensoft.net/fig/574810</uri></graphic></fig><fig id="F17" position="float" orientation="portrait"><object-id xmlns:xlink="http://www.w3.org/1999/xlink" content-type="doi" xlink:type="simple">10.3897/zookeys.1055.66796.figure17</object-id><object-id xmlns:xlink="http://www.w3.org/1999/xlink" content-type="arpha" xlink:type="simple">AF3B94B9-FF76-5EF6-A3F6-6F8C53558922</object-id><label>Figure 17.</label><caption><p>Scanning electron micrographs of chorionic microstructures on the eggs <bold>A–D</bold><italic><tp:taxon-name><tp:taxon-name-part taxon-name-part-type="genus" reg="Trolicaphyllium">Trolicaphyllium</tp:taxon-name-part><tp:taxon-name-part taxon-name-part-type="species" reg="sarrameaense">sarrameaense</tp:taxon-name-part></tp:taxon-name></italic> comb. nov. <bold>E–H</bold><italic><tp:taxon-name><tp:taxon-name-part taxon-name-part-type="genus" reg="Chitoniscus">Chitoniscus</tp:taxon-name-part></tp:taxon-name></italic> sensu stricto <bold>A, B</bold> mushroom-like granula <bold>C, D, G, H</bold> surface microsculpture <bold>C</bold> surface of the granula <bold>D</bold> exochorionic surface microstructures <bold>E, F</bold> pinnae. Scale bars: 100 µm (<bold>A, E</bold>), 20 µm (<bold>B, F</bold>), 10 µm (<bold>G</bold>), 5 µm (<bold>D</bold>), 3 µm (<bold>H</bold>), 1 µm (<bold>C</bold>).</p></caption><graphic xmlns:xlink="http://www.w3.org/1999/xlink" xlink:href="zookeys-1055-001-g017.jpg" position="float" orientation="portrait" xlink:type="simple" id="oo_574811.jpg"><uri content-type="original_file" xlink:type="simple">https://binary.pensoft.net/fig/574811</uri></graphic></fig><fig id="F18" position="float" orientation="portrait"><object-id xmlns:xlink="http://www.w3.org/1999/xlink" content-type="doi" xlink:type="simple">10.3897/zookeys.1055.66796.figure18</object-id><object-id xmlns:xlink="http://www.w3.org/1999/xlink" content-type="arpha" xlink:type="simple">7F73E96F-560F-57AB-8182-337E2FD1F16D</object-id><label>Figure 18.</label><caption><p>Illustrations of freshly hatched nymphs for comparison, dorsal habitus. Illustrations by Liz Sisk (USA). Nymph size is approximated to be relative to each other based upon the few photographs available but is only an estimate <bold>A</bold><italic><tp:taxon-name><tp:taxon-name-part taxon-name-part-type="genus" reg="Trolicaphyllium">Trolicaphyllium</tp:taxon-name-part><tp:taxon-name-part taxon-name-part-type="species" reg="sarrameaense">sarrameaense</tp:taxon-name-part></tp:taxon-name></italic> comb. nov.; overall nymph length from head to tip of abdomen approximately 7 mm (<xref ref-type="bibr" rid="B37">Größer 2008b</xref>); illustration based upon photographs from Detlef Größer (Germany) <bold>B</bold><italic><tp:taxon-name><tp:taxon-name-part taxon-name-part-type="genus" reg="Chitoniscus">Chitoniscus</tp:taxon-name-part></tp:taxon-name></italic> sp. “Suva’’ based upon images supplied by Mayk de Haan (Belgium).</p></caption><graphic xmlns:xlink="http://www.w3.org/1999/xlink" xlink:href="zookeys-1055-001-g018.jpg" position="float" orientation="portrait" xlink:type="simple" id="oo_574812.jpg"><uri content-type="original_file" xlink:type="simple">https://binary.pensoft.net/fig/574812</uri></graphic></fig><fig id="F21" position="float" orientation="portrait"><object-id xmlns:xlink="http://www.w3.org/1999/xlink" content-type="doi" xlink:type="simple">10.3897/zookeys.1055.66796.figure21</object-id><object-id xmlns:xlink="http://www.w3.org/1999/xlink" content-type="arpha" xlink:type="simple">8B981238-C20B-5D83-B466-B893EE78E9AB</object-id><label>Figure 21.</label><caption><p>Distribution map noting all presently known <italic><tp:taxon-name><tp:taxon-name-part taxon-name-part-type="genus" reg="Trolicaphyllium">Trolicaphyllium</tp:taxon-name-part></tp:taxon-name></italic> gen. nov. records which could be traced and accurately noted. See Suppl. material <xref ref-type="supplementary-material" rid="S1">1</xref> for full details for all records presented. Stars indicate a record based upon a specimen, circles represent a record based upon a photographic observation. Produced with SimpleMappr (Shorthouse, 2010).</p></caption><graphic xmlns:xlink="http://www.w3.org/1999/xlink" xlink:href="zookeys-1055-001-g021.jpg" position="float" orientation="portrait" xlink:type="simple" id="oo_574815.jpg"><uri content-type="original_file" xlink:type="simple">https://binary.pensoft.net/fig/574815</uri></graphic></fig><supplementary-material xmlns:xlink="http://www.w3.org/1999/xlink" id="S1" position="float" orientation="portrait" xlink:type="simple"><object-id content-type="doi" xlink:type="simple">10.3897/zookeys.1055.66796.suppl1</object-id><object-id content-type="arpha" xlink:type="simple">DD4C43EC-0FE7-5005-9BB6-7E63546AC362</object-id><label>Supplementary material 1</label><caption><p>Table S1. Material examined (specimen data and deposition/ observational records) for localities used within the distribution map (Fig. <xref ref-type="fig" rid="F21">21</xref>) and to accompany the discussion of each species</p></caption><statement content-type="dataType"><label>Data type</label><p>specimen data</p></statement><media xlink:href="zookeys-1055-001-s001.xlsx" mimetype="application" mime-subtype="vnd.openxmlformats-officedocument.spreadsheetml.sheet" position="float" orientation="portrait" xlink:type="simple" id="oo_574826.xlsx"><uri content-type="original_file" xlink:type="simple">https://binary.pensoft.net/file/574826</uri></media><permissions><license xlink:type="simple"><license-p>This dataset is made available under the Open Database License (http://opendatacommons.org/licenses/odbl/1.0/). The Open Database License (ODbL) is a license agreement intended to allow users to freely share, modify, and use this Dataset while maintaining this same freedom for others, provided that the original source and author(s) are credited.</license-p></license></permissions><attrib specific-use="authors">Royce Cumming, Stéphane Le Tirant, Thies H. Büscher</attrib></supplementary-material><fig id="F19" position="float" orientation="portrait"><object-id xmlns:xlink="http://www.w3.org/1999/xlink" content-type="doi" xlink:type="simple">10.3897/zookeys.1055.66796.figure19</object-id><object-id xmlns:xlink="http://www.w3.org/1999/xlink" content-type="arpha" xlink:type="simple">B2FB0B4D-38A9-51EC-9E54-C09FA5773B4B</object-id><label>Figure 19.</label><caption><p>Captive bred <italic><tp:taxon-name><tp:taxon-name-part taxon-name-part-type="genus" reg="Trolicaphyllium">Trolicaphyllium</tp:taxon-name-part><tp:taxon-name-part taxon-name-part-type="species" reg="sarrameaense">sarrameaense</tp:taxon-name-part></tp:taxon-name></italic> comb. nov. dorsal, habitus, female reared and photographed by Detlef Größer (Germany).</p></caption><graphic xmlns:xlink="http://www.w3.org/1999/xlink" xlink:href="zookeys-1055-001-g019.jpg" position="float" orientation="portrait" xlink:type="simple" id="oo_574813.jpg"><uri content-type="original_file" xlink:type="simple">https://binary.pensoft.net/fig/574813</uri></graphic></fig><fig id="F20" position="float" orientation="portrait"><object-id xmlns:xlink="http://www.w3.org/1999/xlink" content-type="doi" xlink:type="simple">10.3897/zookeys.1055.66796.figure20</object-id><object-id xmlns:xlink="http://www.w3.org/1999/xlink" content-type="arpha" xlink:type="simple">5F374A39-E08C-55E1-9CF0-0E1B93EC1851</object-id><label>Figure 20.</label><caption><p><italic><tp:taxon-name><tp:taxon-name-part taxon-name-part-type="genus" reg="Trolicaphyllium">Trolicaphyllium</tp:taxon-name-part><tp:taxon-name-part taxon-name-part-type="species" reg="sarrameaense">sarrameaense</tp:taxon-name-part></tp:taxon-name></italic> comb. nov. eggs showing the variation in coloration, photographs by Sylvie Cazeres (<abbrev xmlns:xlink="http://www.w3.org/1999/xlink" content-type="institution" xlink:title="Institut Agronomique néo-Calédonien, La Foa, Nouvelle-Calédonie" id="ABBRID0EJOBG" xlink:type="simple">IAC</abbrev>), eggs laid by females from Vallée Pierrat, Commune de La Foa <bold>A</bold> lighter colored eggs <bold>B</bold> first five eggs laid by the female from Figure <xref ref-type="fig" rid="F3">3</xref>.</p></caption><graphic xmlns:xlink="http://www.w3.org/1999/xlink" xlink:href="zookeys-1055-001-g020.jpg" position="float" orientation="portrait" xlink:type="simple" id="oo_574814.jpg"><uri content-type="original_file" xlink:type="simple">https://binary.pensoft.net/fig/574814</uri></graphic></fig></tp:treatment-sec><ref-list><ref id="B12"><mixed-citation xmlns:xlink="http://www.w3.org/1999/xlink" xlink:type="simple"><person-group><name name-style="western"><surname>Buckley</surname><given-names>TR</given-names></name><name name-style="western"><surname>Attanayake</surname><given-names>D</given-names></name><name name-style="western"><surname>Bradler</surname><given-names>S</given-names></name></person-group> (<year>2009</year>) <article-title>Extreme convergence in stick insect evolution: phylogenetic placement of the Lord Howe Island tree lobster.</article-title><source>Proceedings of the Royal Society B</source><volume>276</volume>: <fpage>1055</fpage>–<lpage>1062</lpage>. <ext-link xlink:type="simple" ext-link-type="doi" xlink:href="10.1098/rspb.2008.1552">https://doi.org/10.1098/rspb.2008.1552</ext-link></mixed-citation></ref><ref id="B6"><mixed-citation xmlns:xlink="http://www.w3.org/1999/xlink" xlink:type="simple"><person-group><name name-style="western"><surname>Bradler</surname><given-names>S</given-names></name><name name-style="western"><surname>Cliquennois</surname><given-names>N</given-names></name><name name-style="western"><surname>Buckley</surname><given-names>TR</given-names></name></person-group> (<year>2015</year>) Single origin of Mascarene stick insects: ancient radiation on sunken islands? BMC Evolutionary Biology 15: 1–196. <ext-link xlink:type="simple" ext-link-type="doi" xlink:href="10.1186/s12862-015-0478-y">https://doi.org/10.1186/s12862-015-0478-y</ext-link></mixed-citation></ref><ref id="B50"><mixed-citation xmlns:xlink="http://www.w3.org/1999/xlink" xlink:type="simple"><person-group><name name-style="western"><surname>Robertson</surname><given-names>JA</given-names></name><name name-style="western"><surname>Bradler</surname><given-names>S</given-names></name><name name-style="western"><surname>Whiting</surname><given-names>MF</given-names></name></person-group> (<year>2018</year>) Evolution of Oviposition Techniques in Stick and Leaf Insects (<tp:taxon-name><tp:taxon-name-part taxon-name-part-type="order">Phasmatodea</tp:taxon-name-part></tp:taxon-name>). Frontiers in Ecology and Evolution 6: e216. <ext-link xlink:type="simple" ext-link-type="doi" xlink:href="10.3389/fevo.2018.00216">https://doi.org/10.3389/fevo.2018.00216</ext-link></mixed-citation></ref><ref id="B1"><mixed-citation xmlns:xlink="http://www.w3.org/1999/xlink" xlink:type="simple"><person-group><name name-style="western"><surname>Bank</surname><given-names>S</given-names></name><name name-style="western"><surname>Cumming</surname><given-names>RT</given-names></name><name name-style="western"><surname>Li</surname><given-names>Y</given-names></name><name name-style="western"><surname>Henze</surname><given-names>K</given-names></name><name name-style="western"><surname>Le Tirant</surname><given-names>L</given-names></name><name name-style="western"><surname>Bradler</surname><given-names>S</given-names></name></person-group> (<year>2021</year>) A tree of leaves: Phylogeny and historical biogeography of the leaf insects (<tp:taxon-name><tp:taxon-name-part taxon-name-part-type="order">Phasmatodea</tp:taxon-name-part></tp:taxon-name>: <tp:taxon-name><tp:taxon-name-part taxon-name-part-type="family">Phylliidae</tp:taxon-name-part></tp:taxon-name>). Communications Biology 4(932). <ext-link xlink:type="simple" ext-link-type="doi" xlink:href="10.1038/s42003-021-02436-z">https://doi.org/10.1038/s42003-021-02436-z</ext-link></mixed-citation></ref><ref id="B30"><mixed-citation xmlns:xlink="http://www.w3.org/1999/xlink" xlink:type="simple"><person-group><name name-style="western"><surname>Cumming</surname><given-names>RT</given-names></name><name name-style="western"><surname>Le Tirant</surname><given-names>S</given-names></name><name name-style="western"><surname>Hennemann</surname><given-names>FH</given-names></name></person-group> (<year>2019b</year>) <article-title>A new leaf insect from Obi Island (Wallacea, Indonesia) and description of a new subgenus within <italic><tp:taxon-name><tp:taxon-name-part taxon-name-part-type="genus">Phyllium</tp:taxon-name-part></tp:taxon-name></italic> Illiger, 1798 (<tp:taxon-name><tp:taxon-name-part taxon-name-part-type="order">Phasmatodea</tp:taxon-name-part></tp:taxon-name>: <tp:taxon-name><tp:taxon-name-part taxon-name-part-type="family">Phylliidae</tp:taxon-name-part></tp:taxon-name>: <tp:taxon-name><tp:taxon-name-part taxon-name-part-type="subfamily">Phylliinae</tp:taxon-name-part></tp:taxon-name>).</article-title><source>Faunitaxys</source><volume>7</volume>: <fpage>1</fpage>–<lpage>9</lpage>.</mixed-citation></ref><ref id="B37"><mixed-citation xmlns:xlink="http://www.w3.org/1999/xlink" xlink:type="simple"><person-group><name name-style="western"><surname>Größer</surname><given-names>D</given-names></name></person-group> (<year>2008b</year>) <source>Wandelnde Blätter. Ein Katalog aller bisher beschriebenen <tp:taxon-name><tp:taxon-name-part taxon-name-part-type="subfamily">Phylliinae</tp:taxon-name-part></tp:taxon-name>-Arten und deren Eier mit drei Neubeschreibungen (2<sup>nd</sup> Edn.).</source><publisher-name>Chimaira</publisher-name>, <publisher-loc>Frankfurt am Main</publisher-loc>, <size units="page">175 pp</size>.</mixed-citation></ref><ref id="B49"><mixed-citation xmlns:xlink="http://www.w3.org/1999/xlink" xlink:type="simple"><person-group><name name-style="western"><surname>Redtenbacher</surname><given-names>J</given-names></name></person-group> (<year>1906</year>) <source>Die Insektenfamilie der Phasmiden. I. <tp:taxon-name><tp:taxon-name-part taxon-name-part-type="family">Phasmidae</tp:taxon-name-part></tp:taxon-name>, Areolatae. Verlag W.</source><publisher-name>Engelmann</publisher-name>, <publisher-loc>Leipzig</publisher-loc>, <size units="page">180 pp</size>.</mixed-citation></ref><ref id="B61"><mixed-citation xmlns:xlink="http://www.w3.org/1999/xlink" xlink:type="simple"><person-group><name name-style="western"><surname>Yasumatsu</surname><given-names>K</given-names></name></person-group> (<year>1942</year>) <article-title>Eggs of Stick Insects.</article-title><source>Bulletin of Takarazuka Insectarium</source><volume>18</volume>: <fpage>1</fpage>–<lpage>20</lpage>.</mixed-citation></ref><ref id="B47"><mixed-citation xmlns:xlink="http://www.w3.org/1999/xlink" xlink:type="simple"><person-group><name name-style="western"><surname>Poitout</surname><given-names>F</given-names></name></person-group> (<year>2007</year>) <source>Dictionnaire étymologique des noms scientifiques des Phasmes (<tp:taxon-name><tp:taxon-name-part taxon-name-part-type="order">Phasmatodea</tp:taxon-name-part></tp:taxon-name>).</source><publisher-name>L’Association PHYLLIE</publisher-name>, <publisher-loc>Paris, France</publisher-loc>, <size units="page">702 pp</size>.</mixed-citation></ref></ref-list></tp:taxon-treatment>
