# Supplementary material for: Resolving a century-old case of generic mistaken identity: polyphyly of Chitoniscus sensu lato resolved with the description of the endemic New Caledonia Trolicaphyllium gen. nov. (Phasmatodea, Phylliidae)
Source: Zookeys. 2021 Aug 5;1055:1–41. doi: 10.3897/zookeys.1055.66796 (PMC8360878; doi:10.3897/zookeys.1055.66796)
Supplement: XML Treatment for Trolicaphyllium brachysoma [file zookeys.1055.66796-treatment2.xml]

<!DOCTYPE tp:taxon-treatment
  PUBLIC "-//TaxonX//DTD Taxonomic Treatment Publishing DTD v0 20100105//EN" "tax-treatment-NSO.dtd">
<tp:taxon-treatment xmlns:tp="http://www.plazi.org/taxpub"><tp:treatment-meta><kwd-group><label>Taxon classification</label><kwd><named-content xmlns:xlink="http://www.w3.org/1999/xlink" content-type="kingdom">Animalia</named-content></kwd><kwd><named-content xmlns:xlink="http://www.w3.org/1999/xlink" content-type="order">Phasmatodea</named-content></kwd><kwd><named-content xmlns:xlink="http://www.w3.org/1999/xlink" content-type="family">Phasmatodea</named-content></kwd></kwd-group><mixed-citation publication-type="journal"><person-group><name><surname>Cumming</surname><given-names>Royce T.</given-names></name><name><surname>Tirant</surname><given-names>Stéphane Le</given-names></name><name><surname>Büscher</surname><given-names>Thies H.</given-names></name></person-group><article-title>Resolving a century-old case of generic mistaken identity: polyphyly of <italic><tp:taxon-name><tp:taxon-name-part taxon-name-part-type="genus" reg="Chitoniscus">Chitoniscus</tp:taxon-name-part></tp:taxon-name></italic> sensu lato resolved with the description of the endemic New Caledonia <italic><tp:taxon-name><tp:taxon-name-part taxon-name-part-type="genus" reg="Trolicaphyllium">Trolicaphyllium</tp:taxon-name-part></tp:taxon-name></italic> gen. nov. (<tp:taxon-name><tp:taxon-name-part taxon-name-part-type="order">Phasmatodea</tp:taxon-name-part></tp:taxon-name>, <tp:taxon-name><tp:taxon-name-part taxon-name-part-type="family">Phylliidae</tp:taxon-name-part></tp:taxon-name>)</article-title><source>Zookeys</source><day>05</day><month>8</month><year>2021</year><volume>1055</volume><fpage>1</fpage><lpage>41</lpage><pub-id pub-id-type="doi">10.3897/zookeys.1055.66796</pub-id></mixed-citation></tp:treatment-meta><tp:nomenclature><tp:taxon-name>
              <object-id xmlns:xlink="http://www.w3.org/1999/xlink" content-type="arpha" xlink:type="simple">E9E27569-68C8-57E5-93DD-2094FFFD0480</object-id>
              <tp:taxon-name-part taxon-name-part-type="genus" reg="Trolicaphyllium">Trolicaphyllium</tp:taxon-name-part>
              <tp:taxon-name-part taxon-name-part-type="species" reg="brachysoma">brachysoma</tp:taxon-name-part>
            </tp:taxon-name><tp:taxon-authority>(Sharp, 1898)</tp:taxon-authority><tp:taxon-status xmlns:xlink="http://www.w3.org/1999/xlink" xlink:type="simple">comb. nov.</tp:taxon-status><xref ref-type="fig" rid="F14">Figures 14</xref><xref ref-type="fig" rid="F22">, 22</xref><xref ref-type="fig" rid="F24">, 24</xref><xref ref-type="fig" rid="F25">, 25</xref></tp:nomenclature><tp:treatment-sec sec-type="material" id="SECID0ERABG"><title>Material examined.</title><p>(35 ♀♀, 11 ♂♂, 2 unsexed nymphs): <bold><italic>Syntypes</italic></bold> (2 ♀♀): “<tp:taxon-name><tp:taxon-name-part taxon-name-part-type="genus" reg="Phyllium">Phyllium</tp:taxon-name-part> (<tp:taxon-name-part taxon-name-part-type="subgenus" reg="Chitoniscus">Chitoniscus</tp:taxon-name-part>) <tp:taxon-name-part taxon-name-part-type="species" reg="brachysoma">brachysoma</tp:taxon-name-part></tp:taxon-name>. Type D.S. Lifu. Dr. Willey. 1897” and “<italic><tp:taxon-name><tp:taxon-name-part taxon-name-part-type="genus" reg="Phyllium">Phyllium</tp:taxon-name-part><tp:taxon-name-part taxon-name-part-type="species" reg="brachysoma">brachysoma</tp:taxon-name-part></tp:taxon-name></italic>. Type ex parte. D. Lifu. Willey. 1897” (<named-content xmlns:xlink="http://www.w3.org/1999/xlink" content-type="dwc:institutional_code" xlink:type="simple">CUMZ</named-content>; Fig. <xref ref-type="fig" rid="F22">22</xref>). See Suppl. material <xref ref-type="supplementary-material" rid="S1">1</xref> for additional specimens reviewed, their collection data, and depositories.</p></tp:treatment-sec><tp:treatment-sec sec-type="remarks" id="SECID0EACBG"><title>Remarks.</title><p>This was the first phylliid species recorded from New Caledonia and was therefore the first described <italic><tp:taxon-name><tp:taxon-name-part taxon-name-part-type="genus" reg="Trolicaphyllium">Trolicaphyllium</tp:taxon-name-part></tp:taxon-name></italic> gen. nov. species, consequently, we here designate it as the type species for the new genus. Additionally, it was chosen as it has acceptably accurate collection data (Lifou Island; a rather small island instead of a general locality from the larger main island, which possibly contains several species) thereby removing some degree of possible confusion which could surround such old and difficult to distinguish specimens. This precise locality will allow future reviewers with adequate material sampled from numerous islands to identify species boundaries and determine if this species ranges across New Caledonia or if it is restricted to Lifou Island.</p><fig id="F14" position="float" orientation="portrait"><object-id xmlns:xlink="http://www.w3.org/1999/xlink" content-type="doi" xlink:type="simple">10.3897/zookeys.1055.66796.figure14</object-id><object-id xmlns:xlink="http://www.w3.org/1999/xlink" content-type="arpha" xlink:type="simple">4DCD7EF9-20F7-5D3D-94A3-17EE9D916602</object-id><label>Figure 14.</label><caption><p>Male tegmina and alae venation <tp:taxon-name><tp:taxon-name-part taxon-name-part-type="genus" reg="Trolicaphyllium">Trolicaphyllium</tp:taxon-name-part><tp:taxon-name-part taxon-name-part-type="uncertainty-rank">cf.</tp:taxon-name-part><tp:taxon-name-part taxon-name-part-type="species" reg="brachysoma">brachysoma</tp:taxon-name-part></tp:taxon-name> comb. nov. (<abbrev xmlns:xlink="http://www.w3.org/1999/xlink" xlink:title="Private collection of Royce T. Cumming, California, USA" id="ABBRID0ECDBG" xlink:type="simple">Coll RC</abbrev> 16-094). Abbreviations: C (costa); <abbrev xmlns:xlink="http://www.w3.org/1999/xlink" xlink:title="subcosta" id="ABBRID0EGDBG" xlink:type="simple">Sc</abbrev> (subcosta); R (radius); <abbrev xmlns:xlink="http://www.w3.org/1999/xlink" xlink:title="radius 1" id="ABBRID0EKDBG" xlink:type="simple">R1</abbrev> (radius 1); <abbrev xmlns:xlink="http://www.w3.org/1999/xlink" xlink:title="radius 2" id="ABBRID0EODBG" xlink:type="simple">R2</abbrev> (radius 2); <abbrev xmlns:xlink="http://www.w3.org/1999/xlink" xlink:title="radial sector" id="ABBRID0ESDBG" xlink:type="simple">Rs</abbrev> (radial sector); M (media); <abbrev xmlns:xlink="http://www.w3.org/1999/xlink" xlink:title="media anterior" id="ABBRID0EWDBG" xlink:type="simple">MA</abbrev> (media anterior); <abbrev xmlns:xlink="http://www.w3.org/1999/xlink" xlink:title="media posterior" id="ABBRID0E1DBG" xlink:type="simple">MP</abbrev> (media posterior); <abbrev xmlns:xlink="http://www.w3.org/1999/xlink" xlink:title="first media posterior" id="ABBRID0E5DBG" xlink:type="simple">MP1</abbrev> (first media posterior); <abbrev xmlns:xlink="http://www.w3.org/1999/xlink" xlink:title="second media posterior" id="ABBRID0ECEBG" xlink:type="simple">MP2</abbrev> (second media posterior); <abbrev xmlns:xlink="http://www.w3.org/1999/xlink" xlink:title="cubitus" id="ABBRID0EGEBG" xlink:type="simple">Cu</abbrev>+<abbrev xmlns:xlink="http://www.w3.org/1999/xlink" xlink:title="media anterior" id="ABBRID0EKEBG" xlink:type="simple">MA</abbrev>+<abbrev xmlns:xlink="http://www.w3.org/1999/xlink" xlink:title="media posterior" id="ABBRID0EOEBG" xlink:type="simple">MP</abbrev> (fused cubitus, media anterior, and media posterior); <abbrev xmlns:xlink="http://www.w3.org/1999/xlink" xlink:title="cubitus" id="ABBRID0ESEBG" xlink:type="simple">Cu</abbrev> (cubitus); <abbrev xmlns:xlink="http://www.w3.org/1999/xlink" xlink:title="cubitus" id="ABBRID0EWEBG" xlink:type="simple">Cu</abbrev>+<abbrev xmlns:xlink="http://www.w3.org/1999/xlink" xlink:title="cubitus and first anterior anal" id="ABBRID0E1EBG" xlink:type="simple">1AA</abbrev> (cubitus and first anterior anal); <abbrev xmlns:xlink="http://www.w3.org/1999/xlink" xlink:title="first anal" id="ABBRID0E5EBG" xlink:type="simple">1A</abbrev> (first anal); <abbrev xmlns:xlink="http://www.w3.org/1999/xlink" xlink:title="cubitus and first anterior anal" id="ABBRID0ECFBG" xlink:type="simple">1AA</abbrev>–<abbrev xmlns:xlink="http://www.w3.org/1999/xlink" xlink:title="seventh anterior anal" id="ABBRID0EGFBG" xlink:type="simple">7AA</abbrev> (first–seventh anterior anal); <abbrev xmlns:xlink="http://www.w3.org/1999/xlink" xlink:title="first posterior anal" id="ABBRID0EKFBG" xlink:type="simple">1PA</abbrev>–<abbrev xmlns:xlink="http://www.w3.org/1999/xlink" xlink:title="fifth posterior anal" id="ABBRID0EOFBG" xlink:type="simple">5PA</abbrev> (first–fifth posterior anal).</p></caption><graphic xmlns:xlink="http://www.w3.org/1999/xlink" xlink:href="zookeys-1055-001-g014.jpg" position="float" orientation="portrait" xlink:type="simple" id="oo_574808.jpg"><uri content-type="original_file" xlink:type="simple">https://binary.pensoft.net/fig/574808</uri></graphic></fig><fig id="F15" position="float" orientation="portrait"><object-id xmlns:xlink="http://www.w3.org/1999/xlink" content-type="doi" xlink:type="simple">10.3897/zookeys.1055.66796.figure15</object-id><object-id xmlns:xlink="http://www.w3.org/1999/xlink" content-type="arpha" xlink:type="simple">C4A543EC-7C4D-5CCE-BA1D-BAE56FE99DB0</object-id><label>Figure 15.</label><caption><p>Comparison of <italic><tp:taxon-name><tp:taxon-name-part taxon-name-part-type="genus" reg="Chitoniscus">Chitoniscus</tp:taxon-name-part></tp:taxon-name></italic> sensu stricto and <italic><tp:taxon-name><tp:taxon-name-part taxon-name-part-type="genus" reg="Trolicaphyllium">Trolicaphyllium</tp:taxon-name-part></tp:taxon-name></italic> gen. nov. eggs <bold>A–C</bold><italic><tp:taxon-name><tp:taxon-name-part taxon-name-part-type="genus" reg="Trolicaphyllium">Trolicaphyllium</tp:taxon-name-part><tp:taxon-name-part taxon-name-part-type="species" reg="sarrameaense">sarrameaense</tp:taxon-name-part></tp:taxon-name></italic> comb. nov., imaged by TB of eggs from <abbrev xmlns:xlink="http://www.w3.org/1999/xlink" content-type="institution" xlink:title="Private collection of Detlef Größer, Berlin, Germany" id="ABBRID0E1GBG" xlink:type="simple">Coll DG</abbrev><bold>A</bold> dorsal <bold>B</bold> lateral <bold>C</bold> opercular (anterior) <bold>D–F</bold><italic><tp:taxon-name><tp:taxon-name-part taxon-name-part-type="genus" reg="Chitoniscus">Chitoniscus</tp:taxon-name-part></tp:taxon-name></italic> sp. “Suva” (RC Coll 18-272) <bold>D</bold> dorsal <bold>E</bold> lateral <bold>F</bold> opercular (anterior).</p></caption><graphic xmlns:xlink="http://www.w3.org/1999/xlink" xlink:href="zookeys-1055-001-g015.jpg" position="float" orientation="portrait" xlink:type="simple" id="oo_574809.jpg"><uri content-type="original_file" xlink:type="simple">https://binary.pensoft.net/fig/574809</uri></graphic></fig><fig id="F16" position="float" orientation="portrait"><object-id xmlns:xlink="http://www.w3.org/1999/xlink" content-type="doi" xlink:type="simple">10.3897/zookeys.1055.66796.figure16</object-id><object-id xmlns:xlink="http://www.w3.org/1999/xlink" content-type="arpha" xlink:type="simple">3D777D22-5656-544C-BB3D-967503FB072C</object-id><label>Figure 16.</label><caption><p>Scanning electron micrographs of specialized chorionic structures of the eggs <bold>A–C</bold><italic><tp:taxon-name><tp:taxon-name-part taxon-name-part-type="genus" reg="Trolicaphyllium">Trolicaphyllium</tp:taxon-name-part><tp:taxon-name-part taxon-name-part-type="species" reg="sarrameaense">sarrameaense</tp:taxon-name-part></tp:taxon-name></italic> comb. nov. <bold>D–F</bold><italic><tp:taxon-name><tp:taxon-name-part taxon-name-part-type="genus" reg="Chitoniscus">Chitoniscus</tp:taxon-name-part></tp:taxon-name></italic> sensu stricto <bold>A, D</bold> overview of micropylar plate <bold>B, E</bold> detail of micropylar plate <bold>C, F</bold> micropylar cap. Scale bars: 300 µm (<bold>A, D</bold>), 100 µm (<bold>B, E, F</bold>), 50 µm (<bold>C</bold>).</p></caption><graphic xmlns:xlink="http://www.w3.org/1999/xlink" xlink:href="zookeys-1055-001-g016.jpg" position="float" orientation="portrait" xlink:type="simple" id="oo_574810.jpg"><uri content-type="original_file" xlink:type="simple">https://binary.pensoft.net/fig/574810</uri></graphic></fig><fig id="F17" position="float" orientation="portrait"><object-id xmlns:xlink="http://www.w3.org/1999/xlink" content-type="doi" xlink:type="simple">10.3897/zookeys.1055.66796.figure17</object-id><object-id xmlns:xlink="http://www.w3.org/1999/xlink" content-type="arpha" xlink:type="simple">AF3B94B9-FF76-5EF6-A3F6-6F8C53558922</object-id><label>Figure 17.</label><caption><p>Scanning electron micrographs of chorionic microstructures on the eggs <bold>A–D</bold><italic><tp:taxon-name><tp:taxon-name-part taxon-name-part-type="genus" reg="Trolicaphyllium">Trolicaphyllium</tp:taxon-name-part><tp:taxon-name-part taxon-name-part-type="species" reg="sarrameaense">sarrameaense</tp:taxon-name-part></tp:taxon-name></italic> comb. nov. <bold>E–H</bold><italic><tp:taxon-name><tp:taxon-name-part taxon-name-part-type="genus" reg="Chitoniscus">Chitoniscus</tp:taxon-name-part></tp:taxon-name></italic> sensu stricto <bold>A, B</bold> mushroom-like granula <bold>C, D, G, H</bold> surface microsculpture <bold>C</bold> surface of the granula <bold>D</bold> exochorionic surface microstructures <bold>E, F</bold> pinnae. Scale bars: 100 µm (<bold>A, E</bold>), 20 µm (<bold>B, F</bold>), 10 µm (<bold>G</bold>), 5 µm (<bold>D</bold>), 3 µm (<bold>H</bold>), 1 µm (<bold>C</bold>).</p></caption><graphic xmlns:xlink="http://www.w3.org/1999/xlink" xlink:href="zookeys-1055-001-g017.jpg" position="float" orientation="portrait" xlink:type="simple" id="oo_574811.jpg"><uri content-type="original_file" xlink:type="simple">https://binary.pensoft.net/fig/574811</uri></graphic></fig><fig id="F18" position="float" orientation="portrait"><object-id xmlns:xlink="http://www.w3.org/1999/xlink" content-type="doi" xlink:type="simple">10.3897/zookeys.1055.66796.figure18</object-id><object-id xmlns:xlink="http://www.w3.org/1999/xlink" content-type="arpha" xlink:type="simple">7F73E96F-560F-57AB-8182-337E2FD1F16D</object-id><label>Figure 18.</label><caption><p>Illustrations of freshly hatched nymphs for comparison, dorsal habitus. Illustrations by Liz Sisk (USA). Nymph size is approximated to be relative to each other based upon the few photographs available but is only an estimate <bold>A</bold><italic><tp:taxon-name><tp:taxon-name-part taxon-name-part-type="genus" reg="Trolicaphyllium">Trolicaphyllium</tp:taxon-name-part><tp:taxon-name-part taxon-name-part-type="species" reg="sarrameaense">sarrameaense</tp:taxon-name-part></tp:taxon-name></italic> comb. nov.; overall nymph length from head to tip of abdomen approximately 7 mm (<xref ref-type="bibr" rid="B37">Größer 2008b</xref>); illustration based upon photographs from Detlef Größer (Germany) <bold>B</bold><italic><tp:taxon-name><tp:taxon-name-part taxon-name-part-type="genus" reg="Chitoniscus">Chitoniscus</tp:taxon-name-part></tp:taxon-name></italic> sp. “Suva’’ based upon images supplied by Mayk de Haan (Belgium).</p></caption><graphic xmlns:xlink="http://www.w3.org/1999/xlink" xlink:href="zookeys-1055-001-g018.jpg" position="float" orientation="portrait" xlink:type="simple" id="oo_574812.jpg"><uri content-type="original_file" xlink:type="simple">https://binary.pensoft.net/fig/574812</uri></graphic></fig><fig id="F19" position="float" orientation="portrait"><object-id xmlns:xlink="http://www.w3.org/1999/xlink" content-type="doi" xlink:type="simple">10.3897/zookeys.1055.66796.figure19</object-id><object-id xmlns:xlink="http://www.w3.org/1999/xlink" content-type="arpha" xlink:type="simple">B2FB0B4D-38A9-51EC-9E54-C09FA5773B4B</object-id><label>Figure 19.</label><caption><p>Captive bred <italic><tp:taxon-name><tp:taxon-name-part taxon-name-part-type="genus" reg="Trolicaphyllium">Trolicaphyllium</tp:taxon-name-part><tp:taxon-name-part taxon-name-part-type="species" reg="sarrameaense">sarrameaense</tp:taxon-name-part></tp:taxon-name></italic> comb. nov. dorsal, habitus, female reared and photographed by Detlef Größer (Germany).</p></caption><graphic xmlns:xlink="http://www.w3.org/1999/xlink" xlink:href="zookeys-1055-001-g019.jpg" position="float" orientation="portrait" xlink:type="simple" id="oo_574813.jpg"><uri content-type="original_file" xlink:type="simple">https://binary.pensoft.net/fig/574813</uri></graphic></fig><p>The syntype females were collected by Dr. Arthur Willey in 1897 while he was living on Lifou Island (Fig. <xref ref-type="fig" rid="F23">23</xref>; <xref ref-type="bibr" rid="B52">Sharp 1898</xref>). Dr. Willey was traveling and living in New Britain, New Hanover, eastern New Guinea, and Lifou Island between 1895 and 1897 in search of living Pearly Nautilus colonies which he could capture, collect eggs from, and rear through development in order to study their embryology (<xref ref-type="bibr" rid="B60">Wiley 1899</xref>; <xref ref-type="bibr" rid="B41">Kerr 1943</xref>). Although his years of expedition yielded many great discoveries of which he published prolifically, he was unfortunately unsuccessful in his primary goal of rearing eggs to maturity (<xref ref-type="bibr" rid="B60">Willey 1899</xref>). Willey lived on the west coast of Lifou Island on “Sandal Bay” (modern Santal Bay) from July 1896 to March 1897; and while no exact date was given with the syntype set of females, they are noted as being collected in 1897. Therefore, they are from the beginning of the year (January through March), and most likely from late January when a severe gale passed through the area (wreaking havoc on his Nautili traps; <xref ref-type="bibr" rid="B41">Kerr 1943</xref>) which likely knocked the phylliids from the canopy enabling them to be found by Dr. Willey. While males occasionally will fly to lights at night, females and nymphs are most often only found on the ground after storms when they are knocked from their typical canopy habitat and found lower (Brock and Hasenpusch 2003, <xref ref-type="bibr" rid="B9">2015</xref>).</p><fig id="F20" position="float" orientation="portrait"><object-id xmlns:xlink="http://www.w3.org/1999/xlink" content-type="doi" xlink:type="simple">10.3897/zookeys.1055.66796.figure20</object-id><object-id xmlns:xlink="http://www.w3.org/1999/xlink" content-type="arpha" xlink:type="simple">5F374A39-E08C-55E1-9CF0-0E1B93EC1851</object-id><label>Figure 20.</label><caption><p><italic><tp:taxon-name><tp:taxon-name-part taxon-name-part-type="genus" reg="Trolicaphyllium">Trolicaphyllium</tp:taxon-name-part><tp:taxon-name-part taxon-name-part-type="species" reg="sarrameaense">sarrameaense</tp:taxon-name-part></tp:taxon-name></italic> comb. nov. eggs showing the variation in coloration, photographs by Sylvie Cazeres (<abbrev xmlns:xlink="http://www.w3.org/1999/xlink" content-type="institution" xlink:title="Institut Agronomique néo-Calédonien, La Foa, Nouvelle-Calédonie" id="ABBRID0EJOBG" xlink:type="simple">IAC</abbrev>), eggs laid by females from Vallée Pierrat, Commune de La Foa <bold>A</bold> lighter colored eggs <bold>B</bold> first five eggs laid by the female from Figure <xref ref-type="fig" rid="F3">3</xref>.</p></caption><graphic xmlns:xlink="http://www.w3.org/1999/xlink" xlink:href="zookeys-1055-001-g020.jpg" position="float" orientation="portrait" xlink:type="simple" id="oo_574814.jpg"><uri content-type="original_file" xlink:type="simple">https://binary.pensoft.net/fig/574814</uri></graphic></fig><p>No etymology was given by Sharp, but it can be assumed that he chose <italic><tp:taxon-name><tp:taxon-name-part taxon-name-part-type="genus" reg="Trolicaphyllium"/><tp:taxon-name-part taxon-name-part-type="species" reg="brachysoma">brachysoma</tp:taxon-name-part></tp:taxon-name></italic> to denote the size of the species, from the Greek words <italic>brachy</italic>- (short) and -<italic>soma</italic> (body).</p></tp:treatment-sec><tp:treatment-sec sec-type="Differentiation" id="SECID0ELPBG"><title>Differentiation.</title><p>For female <italic><tp:taxon-name><tp:taxon-name-part taxon-name-part-type="genus" reg="Trolicaphyllium">Trolicaphyllium</tp:taxon-name-part><tp:taxon-name-part taxon-name-part-type="species" reg="brachysoma">brachysoma</tp:taxon-name-part></tp:taxon-name></italic> comb. nov., one feature which appears to differentiate this species from the other two is the abdominal shape, which is lobeless, and tapered, giving them a spade-shaped appearance. It is worth noting however that in many phylliids abdominal shape is often a poor feature for differentiation as it is often variable within a single species (<xref ref-type="bibr" rid="B27">Cumming et al. 2020b</xref>), and even in the syntype set of two females, one female is notably more tapered (Fig. <xref ref-type="fig" rid="F22">22B</xref>) than the other (Fig. <xref ref-type="fig" rid="F22">22A</xref>). <italic><tp:taxon-name><tp:taxon-name-part taxon-name-part-type="genus" reg="Trolicaphyllium">Trolicaphyllium</tp:taxon-name-part><tp:taxon-name-part taxon-name-part-type="species" reg="brachysoma">brachysoma</tp:taxon-name-part></tp:taxon-name></italic>, comb. nov. is about the same size as <italic><tp:taxon-name><tp:taxon-name-part taxon-name-part-type="genus" reg="Trolicaphyllium">Trolicaphyllium</tp:taxon-name-part><tp:taxon-name-part taxon-name-part-type="species" reg="sarrameaense">sarrameaense</tp:taxon-name-part></tp:taxon-name></italic> comb. nov. (ca. 60 mm) which can differentiate them from <italic><tp:taxon-name><tp:taxon-name-part taxon-name-part-type="genus" reg="Trolicaphyllium">Trolicaphyllium</tp:taxon-name-part><tp:taxon-name-part taxon-name-part-type="species" reg="erosus">erosus</tp:taxon-name-part></tp:taxon-name></italic> comb. nov. which are notably smaller (ca. 40 mm).</p><p>Correctly matching up male and female phylliids is frequently a significant challenge due to their elusiveness in nature and sexual dimorphism and therefore opposite sexes can only be confirmed through molecular comparison or captive rearing (<xref ref-type="bibr" rid="B28">Cumming et al. 2020c</xref>; <xref ref-type="bibr" rid="B25">Cumming et al. 2021</xref>). Unfortunately, we have yet to confidently confirm a male <italic><tp:taxon-name><tp:taxon-name-part taxon-name-part-type="genus" reg="Trolicaphyllium">Trolicaphyllium</tp:taxon-name-part><tp:taxon-name-part taxon-name-part-type="species" reg="brachysoma">brachysoma</tp:taxon-name-part></tp:taxon-name></italic> comb. nov. and therefore, at this time can only illustrate presumed males (Fig. <xref ref-type="fig" rid="F24">24</xref>) which follow the morphology of the female by having a smooth tapered abdomen and falling within an appropriate size range for a potential male (38 to 43 mm). <italic><tp:taxon-name><tp:taxon-name-part taxon-name-part-type="genus" reg="Trolicaphyllium">Trolicaphyllium</tp:taxon-name-part><tp:taxon-name-part taxon-name-part-type="species" reg="erosus">erosus</tp:taxon-name-part></tp:taxon-name></italic> comb. nov. has no presumed male records we are aware of (as no possibilities have been located in collections which are small enough to represent a male of this species) but based upon female size the male <italic><tp:taxon-name><tp:taxon-name-part taxon-name-part-type="genus" reg="Trolicaphyllium">Trolicaphyllium</tp:taxon-name-part><tp:taxon-name-part taxon-name-part-type="species" reg="erosus">erosus</tp:taxon-name-part></tp:taxon-name></italic> comb. nov. is likely rather small.</p></tp:treatment-sec><tp:treatment-sec sec-type="distribution" id="SECID0EYSBG"><title>Distribution.</title><p>The type locality for this species is Lifou island, but <italic><tp:taxon-name><tp:taxon-name-part taxon-name-part-type="genus" reg="Trolicaphyllium"/><tp:taxon-name-part taxon-name-part-type="species" reg="brachysoma">brachysoma</tp:taxon-name-part></tp:taxon-name></italic>-like specimens with the tapered, lobeless abdomen have been found on Grande Terre (Fig. <xref ref-type="fig" rid="F21">21</xref>) and L’Île-des-Pins (Fig. <xref ref-type="fig" rid="F25">25</xref>) as well. Additionally, within the <named-content xmlns:xlink="http://www.w3.org/1999/xlink" content-type="dwc:institutional_code" xlink:type="simple">MNHN</named-content> there is a female which was collected on Ile de Bélep, which is the only phylliid record we have seen from this island, and we only tentatively note this specimen as this species as it has slight lobes on the abdomen and could not be examined in person. Hopefully future molecular analyses with material from multiple islands will reveal if these are all one species or several.</p><fig id="F21" position="float" orientation="portrait"><object-id xmlns:xlink="http://www.w3.org/1999/xlink" content-type="doi" xlink:type="simple">10.3897/zookeys.1055.66796.figure21</object-id><object-id xmlns:xlink="http://www.w3.org/1999/xlink" content-type="arpha" xlink:type="simple">8B981238-C20B-5D83-B466-B893EE78E9AB</object-id><label>Figure 21.</label><caption><p>Distribution map noting all presently known <italic><tp:taxon-name><tp:taxon-name-part taxon-name-part-type="genus" reg="Trolicaphyllium">Trolicaphyllium</tp:taxon-name-part></tp:taxon-name></italic> gen. nov. records which could be traced and accurately noted. See Suppl. material <xref ref-type="supplementary-material" rid="S1">1</xref> for full details for all records presented. Stars indicate a record based upon a specimen, circles represent a record based upon a photographic observation. Produced with SimpleMappr (Shorthouse, 2010).</p></caption><graphic xmlns:xlink="http://www.w3.org/1999/xlink" xlink:href="zookeys-1055-001-g021.jpg" position="float" orientation="portrait" xlink:type="simple" id="oo_574815.jpg"><uri content-type="original_file" xlink:type="simple">https://binary.pensoft.net/fig/574815</uri></graphic></fig><fig id="F22" position="float" orientation="portrait"><object-id xmlns:xlink="http://www.w3.org/1999/xlink" content-type="doi" xlink:type="simple">10.3897/zookeys.1055.66796.figure22</object-id><object-id xmlns:xlink="http://www.w3.org/1999/xlink" content-type="arpha" xlink:type="simple">AE73ECF1-44FA-5187-AC3E-1C3E79BA8278</object-id><label>Figure 22.</label><caption><p>Syntype females of <italic><tp:taxon-name><tp:taxon-name-part taxon-name-part-type="genus" reg="Trolicaphyllium">Trolicaphyllium</tp:taxon-name-part><tp:taxon-name-part taxon-name-part-type="species" reg="brachysoma">brachysoma</tp:taxon-name-part></tp:taxon-name></italic> comb. nov. the herein designated type species for the new genus. Photographs by Paul Brock (United Kingdom) of the set within the <named-content xmlns:xlink="http://www.w3.org/1999/xlink" content-type="dwc:institutional_code" xlink:type="simple">CUMZ</named-content><bold>A</bold> dorsal habitus with tegmina spread; note the lack of developed alae <bold>B</bold> dorsal habitus with tegmina closed.</p></caption><graphic xmlns:xlink="http://www.w3.org/1999/xlink" xlink:href="zookeys-1055-001-g022.jpg" position="float" orientation="portrait" xlink:type="simple" id="oo_574816.jpg"><uri content-type="original_file" xlink:type="simple">https://binary.pensoft.net/fig/574816</uri></graphic></fig><fig id="F23" position="float" orientation="portrait"><object-id xmlns:xlink="http://www.w3.org/1999/xlink" content-type="doi" xlink:type="simple">10.3897/zookeys.1055.66796.figure23</object-id><object-id xmlns:xlink="http://www.w3.org/1999/xlink" content-type="arpha" xlink:type="simple">399FE02D-198D-5843-A60E-5D53BC53EA25</object-id><label>Figure 23.</label><caption><p><bold>A</bold> Arthur Willey (1867–1942), collector of the <italic><tp:taxon-name><tp:taxon-name-part taxon-name-part-type="genus" reg="Trolicaphyllium">Trolicaphyllium</tp:taxon-name-part><tp:taxon-name-part taxon-name-part-type="species" reg="brachysoma">brachysoma</tp:taxon-name-part></tp:taxon-name></italic> comb. nov. females in 1897 from Lifou Island while searching for the Pearly Nautilus; image used from the public domain due to expired copyright; from <xref ref-type="bibr" rid="B41">Kerr (1943)</xref><bold>B</bold> Lifou, cliffs on the north end of the island slightly farther north of where Willey was stationed 1896–1897; photograph by user Bahnfrend in November 2007; used under Creative Commons 3.0 (CC BY-SA 3.0) (<ext-link xmlns:xlink="http://www.w3.org/1999/xlink" xlink:type="simple" ext-link-type="uri" xlink:href="https://commons.wikimedia.org/wiki/File:Jokin,_Lifou,_2007_(4).JPG">https://commons.wikimedia.org/wiki/File:Jokin,_Lifou,_2007_(4).JPG</ext-link>).</p></caption><graphic xmlns:xlink="http://www.w3.org/1999/xlink" xlink:href="zookeys-1055-001-g023.jpg" position="float" orientation="portrait" xlink:type="simple" id="oo_574817.jpg"><uri content-type="original_file" xlink:type="simple">https://binary.pensoft.net/fig/574817</uri></graphic></fig><fig id="F24" position="float" orientation="portrait"><object-id xmlns:xlink="http://www.w3.org/1999/xlink" content-type="doi" xlink:type="simple">10.3897/zookeys.1055.66796.figure24</object-id><object-id xmlns:xlink="http://www.w3.org/1999/xlink" content-type="arpha" xlink:type="simple">6961DE47-C04C-5E01-B23C-6BA937A70CA1</object-id><label>Figure 24.</label><caption><p>Dorsal habitus of male <tp:taxon-name><tp:taxon-name-part taxon-name-part-type="genus" reg="Trolicaphyllium">Trolicaphyllium</tp:taxon-name-part><tp:taxon-name-part taxon-name-part-type="uncertainty-rank">cf.</tp:taxon-name-part><tp:taxon-name-part taxon-name-part-type="species" reg="brachysoma">brachysoma</tp:taxon-name-part></tp:taxon-name> comb. nov. <bold>A</bold> Bouloupari Commune, March 2013 (<abbrev xmlns:xlink="http://www.w3.org/1999/xlink" xlink:title="Private collection of Royce T. Cumming, California, USA" id="ABBRID0EKXBG" xlink:type="simple">Coll RC</abbrev> 16-095) <bold>B</bold> Sarramea Commune, February 2009 (<abbrev xmlns:xlink="http://www.w3.org/1999/xlink" xlink:title="Private collection of Royce T. Cumming, California, USA" id="ABBRID0EQXBG" xlink:type="simple">Coll RC</abbrev> 16-094).</p></caption><graphic xmlns:xlink="http://www.w3.org/1999/xlink" xlink:href="zookeys-1055-001-g024.jpg" position="float" orientation="portrait" xlink:type="simple" id="oo_574818.jpg"><uri content-type="original_file" xlink:type="simple">https://binary.pensoft.net/fig/574818</uri></graphic></fig><fig id="F25" position="float" orientation="portrait"><object-id xmlns:xlink="http://www.w3.org/1999/xlink" content-type="doi" xlink:type="simple">10.3897/zookeys.1055.66796.figure25</object-id><object-id xmlns:xlink="http://www.w3.org/1999/xlink" content-type="arpha" xlink:type="simple">B15680B8-A660-5ED9-89C0-AD2B78093488</object-id><label>Figure 25.</label><caption><p><tp:taxon-name><tp:taxon-name-part taxon-name-part-type="genus" reg="Trolicaphyllium">Trolicaphyllium</tp:taxon-name-part><tp:taxon-name-part taxon-name-part-type="uncertainty-rank">cf.</tp:taxon-name-part><tp:taxon-name-part taxon-name-part-type="species" reg="brachysoma">brachysoma</tp:taxon-name-part></tp:taxon-name> comb. nov. adult female observed on L’Île-des-Pins by Patrice Kaateu (New Caledonia) in November 2020 <bold>A</bold> dorsal, habitus <bold>B</bold> same individual as in <bold>A</bold> but zoomed out to give scale/perspective.</p></caption><graphic xmlns:xlink="http://www.w3.org/1999/xlink" xlink:href="zookeys-1055-001-g025.jpg" position="float" orientation="portrait" xlink:type="simple" id="oo_574819.jpg"><uri content-type="original_file" xlink:type="simple">https://binary.pensoft.net/fig/574819</uri></graphic></fig></tp:treatment-sec><tp:treatment-sec><!--Section generated to contain objects referenced in tp:taxon-treatment.--><supplementary-material xmlns:xlink="http://www.w3.org/1999/xlink" id="S1" position="float" orientation="portrait" xlink:type="simple"><object-id content-type="doi" xlink:type="simple">10.3897/zookeys.1055.66796.suppl1</object-id><object-id content-type="arpha" xlink:type="simple">DD4C43EC-0FE7-5005-9BB6-7E63546AC362</object-id><label>Supplementary material 1</label><caption><p>Table S1. Material examined (specimen data and deposition/ observational records) for localities used within the distribution map (Fig. <xref ref-type="fig" rid="F21">21</xref>) and to accompany the discussion of each species</p></caption><statement content-type="dataType"><label>Data type</label><p>specimen data</p></statement><media xlink:href="zookeys-1055-001-s001.xlsx" mimetype="application" mime-subtype="vnd.openxmlformats-officedocument.spreadsheetml.sheet" position="float" orientation="portrait" xlink:type="simple" id="oo_574826.xlsx"><uri content-type="original_file" xlink:type="simple">https://binary.pensoft.net/file/574826</uri></media><permissions><license xlink:type="simple"><license-p>This dataset is made available under the Open Database License (http://opendatacommons.org/licenses/odbl/1.0/). The Open Database License (ODbL) is a license agreement intended to allow users to freely share, modify, and use this Dataset while maintaining this same freedom for others, provided that the original source and author(s) are credited.</license-p></license></permissions><attrib specific-use="authors">Royce Cumming, Stéphane Le Tirant, Thies H. Büscher</attrib></supplementary-material><fig id="F3" position="float" orientation="portrait"><object-id xmlns:xlink="http://www.w3.org/1999/xlink" content-type="doi" xlink:type="simple">10.3897/zookeys.1055.66796.figure3</object-id><object-id xmlns:xlink="http://www.w3.org/1999/xlink" content-type="arpha" xlink:type="simple">F6AA9329-25E2-5BD0-BA4F-FA06CE37D960</object-id><label>Figure 3.</label><caption><p>Adult female <tp:taxon-name><tp:taxon-name-part taxon-name-part-type="genus" reg="Trolicaphyllium">Trolicaphyllium</tp:taxon-name-part><tp:taxon-name-part taxon-name-part-type="uncertainty-rank">cf.</tp:taxon-name-part><tp:taxon-name-part taxon-name-part-type="species" reg="sarrameaense">sarrameaense</tp:taxon-name-part></tp:taxon-name> comb. nov. found feeding on <italic><tp:taxon-name><tp:taxon-name-part taxon-name-part-type="genus" reg="Syzygium">Syzygium</tp:taxon-name-part><tp:taxon-name-part taxon-name-part-type="species" reg="cumini">cumini</tp:taxon-name-part></tp:taxon-name></italic> Sarramea county, near La Foa, January 2021 (recorded and photographed by Sylvie Cazeres (<abbrev xmlns:xlink="http://www.w3.org/1999/xlink" content-type="institution" xlink:title="Institut Agronomique néo-Calédonien, La Foa, Nouvelle-Calédonie" id="ABBRID0EUOAE" xlink:type="simple">IAC</abbrev>)) <bold>A</bold> dorsoanterior, habitus <bold>B</bold> dorsal, habitus.</p></caption><graphic xmlns:xlink="http://www.w3.org/1999/xlink" xlink:href="zookeys-1055-001-g003.jpg" position="float" orientation="portrait" xlink:type="simple" id="oo_574797.jpg"><uri content-type="original_file" xlink:type="simple">https://binary.pensoft.net/fig/574797</uri></graphic></fig></tp:treatment-sec><ref-list><ref id="B37"><mixed-citation xmlns:xlink="http://www.w3.org/1999/xlink" xlink:type="simple"><person-group><name name-style="western"><surname>Größer</surname><given-names>D</given-names></name></person-group> (<year>2008b</year>) <source>Wandelnde Blätter. Ein Katalog aller bisher beschriebenen <tp:taxon-name><tp:taxon-name-part taxon-name-part-type="subfamily">Phylliinae</tp:taxon-name-part></tp:taxon-name>-Arten und deren Eier mit drei Neubeschreibungen (2<sup>nd</sup> Edn.).</source><publisher-name>Chimaira</publisher-name>, <publisher-loc>Frankfurt am Main</publisher-loc>, <size units="page">175 pp</size>.</mixed-citation></ref><ref id="B41"><mixed-citation xmlns:xlink="http://www.w3.org/1999/xlink" xlink:type="simple"><person-group><name name-style="western"><surname>Kerr</surname><given-names>J</given-names></name></person-group> (<year>1943</year>) <article-title>Arthur Willey. 1867–1942.</article-title><source>Obituary Notices of Fellows of the Royal Society</source><volume>4</volume>: <fpage>395</fpage>–<lpage>410</lpage>. <ext-link xlink:type="simple" ext-link-type="doi" xlink:href="10.1098/rsbm.1943.0011">https://doi.org/10.1098/rsbm.1943.0011</ext-link></mixed-citation></ref><ref id="B52"><mixed-citation xmlns:xlink="http://www.w3.org/1999/xlink" xlink:type="simple"><person-group><name name-style="western"><surname>Sharp</surname><given-names>D</given-names></name></person-group> (<year>1898</year>) <article-title>Account of the <tp:taxon-name><tp:taxon-name-part taxon-name-part-type="family">Phasmidae</tp:taxon-name-part></tp:taxon-name>, with notes on the eggs.</article-title> In: <person-group><name name-style="western"><surname>Willey</surname><given-names>A</given-names></name></person-group> (<role>Ed.</role>) <issue-title>Zoological Results Based on Material from New Britain, New Guinea, Loyalty Islands and Elsewhere, Collected During the Years 1895, 1896, and 1897.</issue-title><source>Cambridge University Press, Cambridge, United Kingdom</source>, <fpage>75</fpage>–<lpage>94</lpage>.</mixed-citation></ref><ref id="B60"><mixed-citation xmlns:xlink="http://www.w3.org/1999/xlink" xlink:type="simple"><person-group><name name-style="western"><surname>Willey</surname><given-names>A</given-names></name></person-group> (<year>1899</year>) <article-title>1. General Account of a Zoological Expedition to the South Seas during the years 1894–1897.</article-title><source>Proceedings of the Zoological Society of London</source><volume>67</volume>: <fpage>7</fpage>–<lpage>9</lpage>. <ext-link xlink:type="simple" ext-link-type="doi" xlink:href="10.1111/j.1469-7998.1899.tb06841.x">https://doi.org/10.1111/j.1469-7998.1899.tb06841.x</ext-link></mixed-citation></ref><ref id="B9"><mixed-citation xmlns:xlink="http://www.w3.org/1999/xlink" xlink:type="simple"><person-group><name name-style="western"><surname>Brock</surname><given-names>PD</given-names></name><name name-style="western"><surname>Hasenpusch</surname><given-names>J</given-names></name></person-group> (<year>2015</year>) <article-title>Australian stick and leaf insects (<tp:taxon-name><tp:taxon-name-part taxon-name-part-type="class">Insecta</tp:taxon-name-part></tp:taxon-name>, <tp:taxon-name><tp:taxon-name-part taxon-name-part-type="order">Phasmida</tp:taxon-name-part></tp:taxon-name>): camouflage and natural history.</article-title> In: <person-group><name name-style="western"><surname>Elias</surname><given-names>A</given-names></name><name name-style="western"><surname>Harley</surname><given-names>R</given-names></name><name name-style="western"><surname>Tsoutas</surname><given-names>N</given-names></name></person-group> (<role>Eds</role>) <issue-title>Camouflage Cultures: Beyond the Art of Disappearance.</issue-title><source>Australia, Sydney University Press, Sydney</source>, <fpage>45</fpage>–<lpage>62</lpage>. <ext-link xlink:type="simple" ext-link-type="uri" xlink:href="http://www.jstor.org/stable/j.ctt1bh4b60">http://www.jstor.org/stable/j.ctt1bh4b60</ext-link></mixed-citation></ref><ref id="B27"><mixed-citation xmlns:xlink="http://www.w3.org/1999/xlink" xlink:type="simple"><person-group><name name-style="western"><surname>Cumming</surname><given-names>RT</given-names></name><name name-style="western"><surname>Baker</surname><given-names>E</given-names></name><name name-style="western"><surname>Le Tirant</surname><given-names>S</given-names></name><name name-style="western"><surname>Marshall</surname><given-names>J</given-names></name></person-group> (<year>2020b</year>) <article-title>On the <italic><tp:taxon-name><tp:taxon-name-part taxon-name-part-type="genus">Phyllium</tp:taxon-name-part></tp:taxon-name></italic> Illiger, 1798 of Palawan (Philippines), with description of a new species (<tp:taxon-name><tp:taxon-name-part taxon-name-part-type="order">Phasmida</tp:taxon-name-part></tp:taxon-name>: <tp:taxon-name><tp:taxon-name-part taxon-name-part-type="family">Phylliidae</tp:taxon-name-part></tp:taxon-name>).</article-title><source>Faunitaxys</source><volume>8</volume>: <fpage>1</fpage>–<lpage>9</lpage>.</mixed-citation></ref><ref id="B28"><mixed-citation xmlns:xlink="http://www.w3.org/1999/xlink" xlink:type="simple"><person-group><name name-style="western"><surname>Cumming</surname><given-names>RT</given-names></name><name name-style="western"><surname>Tirant</surname><given-names>SL</given-names></name><name name-style="western"><surname>Teemsma</surname><given-names>SN</given-names></name><name name-style="western"><surname>Hennemann</surname><given-names>FH</given-names></name><name name-style="western"><surname>Willemse</surname><given-names>L</given-names></name><name name-style="western"><surname>Büscher</surname><given-names>TH</given-names></name></person-group> (<year>2020c</year>) <article-title>Lost lovers linked at long last: elusive female <italic><tp:taxon-name><tp:taxon-name-part taxon-name-part-type="genus">Nanophyllium</tp:taxon-name-part></tp:taxon-name></italic> mystery solved after a century of being placed in a different genus (<tp:taxon-name><tp:taxon-name-part taxon-name-part-type="order">Phasmatodea</tp:taxon-name-part></tp:taxon-name>, <tp:taxon-name><tp:taxon-name-part taxon-name-part-type="family">Phylliidae</tp:taxon-name-part></tp:taxon-name>).</article-title><source>ZooKeys</source><volume>969</volume>: <fpage>43</fpage>–<lpage>84</lpage>. <ext-link xlink:type="simple" ext-link-type="doi" xlink:href="10.3897/zookeys.969.56214">https://doi.org/10.3897/zookeys.969.56214</ext-link></mixed-citation></ref><ref id="B25"><mixed-citation xmlns:xlink="http://www.w3.org/1999/xlink" xlink:type="simple"><person-group><name name-style="western"><surname>Cumming</surname><given-names>RT</given-names></name><name name-style="western"><surname>Bank</surname><given-names>S</given-names></name><name name-style="western"><surname>Bresseel</surname><given-names>J</given-names></name><name name-style="western"><surname>Constant</surname><given-names>J</given-names></name><name name-style="western"><surname>Le Tirant</surname><given-names>S</given-names></name><name name-style="western"><surname>Dong</surname><given-names>Z</given-names></name><name name-style="western"><surname>Sonet</surname><given-names>G</given-names></name><name name-style="western"><surname>Bradler</surname><given-names>S</given-names></name></person-group> (<year>2021</year>) <article-title><italic><tp:taxon-name><tp:taxon-name-part taxon-name-part-type="genus">Cryptophyllium</tp:taxon-name-part></tp:taxon-name></italic>, the hidden leaf insects – descriptions of a new leaf insect genus and thirteen species from the former celebicum species group (<tp:taxon-name><tp:taxon-name-part taxon-name-part-type="order">Phasmatodea</tp:taxon-name-part></tp:taxon-name>, <tp:taxon-name><tp:taxon-name-part taxon-name-part-type="family">Phylliidae</tp:taxon-name-part></tp:taxon-name>).</article-title><source>ZooKeys</source><volume>1018</volume>: <fpage>1</fpage>–<lpage>179</lpage>. <ext-link xlink:type="simple" ext-link-type="doi" xlink:href="10.3897/zookeys.1018.61033">https://doi.org/10.3897/zookeys.1018.61033</ext-link></mixed-citation></ref></ref-list></tp:taxon-treatment>
