# Supplementary material for: Resolving a century-old case of generic mistaken identity: polyphyly of Chitoniscus sensu lato resolved with the description of the endemic New Caledonia Trolicaphyllium gen. nov. (Phasmatodea, Phylliidae)
Source: Zookeys. 2021 Aug 5;1055:1–41. doi: 10.3897/zookeys.1055.66796 (PMC8360878; doi:10.3897/zookeys.1055.66796)
Supplement: XML Treatment for Trolicaphyllium erosus [file zookeys.1055.66796-treatment3.xml]

<!DOCTYPE tp:taxon-treatment
  PUBLIC "-//TaxonX//DTD Taxonomic Treatment Publishing DTD v0 20100105//EN" "tax-treatment-NSO.dtd">
<tp:taxon-treatment xmlns:tp="http://www.plazi.org/taxpub"><tp:treatment-meta><kwd-group><label>Taxon classification</label><kwd><named-content xmlns:xlink="http://www.w3.org/1999/xlink" content-type="kingdom">Animalia</named-content></kwd><kwd><named-content xmlns:xlink="http://www.w3.org/1999/xlink" content-type="order">Phasmatodea</named-content></kwd><kwd><named-content xmlns:xlink="http://www.w3.org/1999/xlink" content-type="family">Phasmatodea</named-content></kwd></kwd-group><mixed-citation publication-type="journal"><person-group><name><surname>Cumming</surname><given-names>Royce T.</given-names></name><name><surname>Tirant</surname><given-names>Stéphane Le</given-names></name><name><surname>Büscher</surname><given-names>Thies H.</given-names></name></person-group><article-title>Resolving a century-old case of generic mistaken identity: polyphyly of <italic><tp:taxon-name><tp:taxon-name-part taxon-name-part-type="genus" reg="Chitoniscus">Chitoniscus</tp:taxon-name-part></tp:taxon-name></italic> sensu lato resolved with the description of the endemic New Caledonia <italic><tp:taxon-name><tp:taxon-name-part taxon-name-part-type="genus" reg="Trolicaphyllium">Trolicaphyllium</tp:taxon-name-part></tp:taxon-name></italic> gen. nov. (<tp:taxon-name><tp:taxon-name-part taxon-name-part-type="order">Phasmatodea</tp:taxon-name-part></tp:taxon-name>, <tp:taxon-name><tp:taxon-name-part taxon-name-part-type="family">Phylliidae</tp:taxon-name-part></tp:taxon-name>)</article-title><source>Zookeys</source><day>05</day><month>8</month><year>2021</year><volume>1055</volume><fpage>1</fpage><lpage>41</lpage><pub-id pub-id-type="doi">10.3897/zookeys.1055.66796</pub-id></mixed-citation></tp:treatment-meta><tp:nomenclature><tp:taxon-name>
              <object-id xmlns:xlink="http://www.w3.org/1999/xlink" content-type="arpha" xlink:type="simple">D7B90DCE-8C7D-5198-9FE6-7A1E3040578B</object-id>
              <tp:taxon-name-part taxon-name-part-type="genus" reg="Trolicaphyllium">Trolicaphyllium</tp:taxon-name-part>
              <tp:taxon-name-part taxon-name-part-type="species" reg="erosus">erosus</tp:taxon-name-part>
            </tp:taxon-name><tp:taxon-authority>(Redtenbacher, 1906)</tp:taxon-authority><tp:taxon-status xmlns:xlink="http://www.w3.org/1999/xlink" xlink:type="simple">comb. nov.</tp:taxon-status><xref ref-type="fig" rid="F26">Figures 26</xref><xref ref-type="fig" rid="F27">, 27</xref></tp:nomenclature><tp:treatment-sec sec-type="material" id="SECID0EG1BG"><title>Material examined.</title><p>(10 ♀♀): Syntypes (2 ♀♀): “Syntype; <named-content xmlns:xlink="http://www.w3.org/1999/xlink" content-type="dwc:institutional_code" xlink:type="simple">MNHN</named-content>-EO-PHAS1018; Museum Paris Nelle Caledonie Canal Woodia Dr. Francois 783-92. <italic><tp:taxon-name><tp:taxon-name-part taxon-name-part-type="genus" reg="Chitoniscus">Chitoniscus</tp:taxon-name-part><tp:taxon-name-part taxon-name-part-type="species" reg="erosus">erosus</tp:taxon-name-part></tp:taxon-name></italic> Redt.; <italic><tp:taxon-name><tp:taxon-name-part taxon-name-part-type="genus" reg="Chitoniscus">Chitoniscus</tp:taxon-name-part><tp:taxon-name-part taxon-name-part-type="species" reg="erosus">erosus</tp:taxon-name-part></tp:taxon-name></italic> Redtb. Brunner det. 1900” (<named-content xmlns:xlink="http://www.w3.org/1999/xlink" content-type="dwc:institutional_code" xlink:type="simple">MNHN</named-content>; previously stored in alcohol, Fig. <xref ref-type="fig" rid="F26">26</xref>); “Coll. Br.v.W. Neu Caledon Deyrolle; det. Redtenb <italic><tp:taxon-name><tp:taxon-name-part taxon-name-part-type="genus" reg="Chitoniscus">Chitoniscus</tp:taxon-name-part><tp:taxon-name-part taxon-name-part-type="species" reg="erosus">erosus</tp:taxon-name-part></tp:taxon-name></italic>; 4738” (<named-content xmlns:xlink="http://www.w3.org/1999/xlink" content-type="dwc:institutional_code" xlink:type="simple">NHMW</named-content>; Fig. <xref ref-type="fig" rid="F27">27</xref>).</p><fig id="F26" position="float" orientation="portrait"><object-id xmlns:xlink="http://www.w3.org/1999/xlink" content-type="doi" xlink:type="simple">10.3897/zookeys.1055.66796.figure26</object-id><object-id xmlns:xlink="http://www.w3.org/1999/xlink" content-type="arpha" xlink:type="simple">4E0AE033-364E-5A1F-82E6-BD0559AFE295</object-id><label>Figure 26.</label><caption><p><italic><tp:taxon-name><tp:taxon-name-part taxon-name-part-type="genus" reg="Trolicaphyllium">Trolicaphyllium</tp:taxon-name-part><tp:taxon-name-part taxon-name-part-type="species" reg="erosus">erosus</tp:taxon-name-part></tp:taxon-name></italic>, comb. nov. syntype specimen from the <named-content xmlns:xlink="http://www.w3.org/1999/xlink" content-type="dwc:institutional_code" xlink:type="simple">MNHN</named-content> collection. Photographs by: Emmanuel Delfosse (<named-content xmlns:xlink="http://www.w3.org/1999/xlink" content-type="dwc:institutional_code" xlink:type="simple">MNHN</named-content>) <bold>A</bold> habitus, dorsal <bold>B</bold> habitus, ventral. Associated data labels inserted between and to the right.</p></caption><graphic xmlns:xlink="http://www.w3.org/1999/xlink" xlink:href="zookeys-1055-001-g026.jpg" position="float" orientation="portrait" xlink:type="simple" id="oo_574820.jpg"><uri content-type="original_file" xlink:type="simple">https://binary.pensoft.net/fig/574820</uri></graphic></fig><p>See Suppl. material <xref ref-type="supplementary-material" rid="S1">1</xref> for additional specimens reviewed, their collection data, and depositories.</p></tp:treatment-sec><tp:treatment-sec sec-type="remarks" id="SECID0EQ4BG"><title>Remarks.</title><p>This was the second species described from New Caledonia and was described by <xref ref-type="bibr" rid="B49">Redtenbacher (1906)</xref> where he gave little to differentiate the species from <italic><tp:taxon-name><tp:taxon-name-part taxon-name-part-type="genus" reg="Trolicaphyllium">Trolicaphyllium</tp:taxon-name-part><tp:taxon-name-part taxon-name-part-type="species" reg="brachysoma">brachysoma</tp:taxon-name-part></tp:taxon-name></italic> comb. nov. except for the abdominal shape and the overall size as being smaller.</p><fig id="F27" position="float" orientation="portrait"><object-id xmlns:xlink="http://www.w3.org/1999/xlink" content-type="doi" xlink:type="simple">10.3897/zookeys.1055.66796.figure27</object-id><object-id xmlns:xlink="http://www.w3.org/1999/xlink" content-type="arpha" xlink:type="simple">33B42FDE-324A-5EA8-B65A-3B29A7ED9C7B</object-id><label>Figure 27.</label><caption><p><italic><tp:taxon-name><tp:taxon-name-part taxon-name-part-type="genus" reg="Trolicaphyllium">Trolicaphyllium</tp:taxon-name-part><tp:taxon-name-part taxon-name-part-type="species" reg="erosus">erosus</tp:taxon-name-part></tp:taxon-name></italic> comb. nov. syntype female originally from the collection of Brunner von Wattenwyl, then passed on to Redtenbacher, now deposited in <named-content xmlns:xlink="http://www.w3.org/1999/xlink" content-type="dwc:institutional_code" xlink:type="simple">NHMW</named-content>. Photographs by Harald Bruckner (<named-content xmlns:xlink="http://www.w3.org/1999/xlink" content-type="dwc:institutional_code" xlink:type="simple">NHMW</named-content>) <bold>A</bold> habitus, dorsal (scale bar only representative of this image) <bold>B</bold> habitus, ventral <bold>C</bold> genitalia detail, ventral <bold>D</bold> details of the front legs, head, and thorax, dorsal <bold>E</bold> specimen data labels.</p></caption><graphic xmlns:xlink="http://www.w3.org/1999/xlink" xlink:href="zookeys-1055-001-g027.jpg" position="float" orientation="portrait" xlink:type="simple" id="oo_574821.jpg"><uri content-type="original_file" xlink:type="simple">https://binary.pensoft.net/fig/574821</uri></graphic></fig><p>Within the original description by Redtenbacher the number of syntypes was vague, but at least three are explicitly stated as “New Caledonia (Coll. M., Mus. Paris); New Guinea (Mus. Budapest)” (<xref ref-type="bibr" rid="B49">Redtenbacher 1906</xref>). At least one syntype was within Redtenbacher’s own collection (noted as “Coll. M.” within his work) and eventually his collection was deposited in Vienna where it resides today, and the specimen could be traced (Fig. <xref ref-type="fig" rid="F27">27</xref>; <xref ref-type="bibr" rid="B40">Kaltenbach 2003</xref>). Additionally, he states at least one syntype from the “Mus. Paris” which has also survived and was traced (Fig. <xref ref-type="fig" rid="F26">26</xref>).</p><p>An additional syntype was explicitly noted as a nymph within the Budapest Museum (with the wording suggesting that there is only one syntype within that collection). Unfortunately, a fire during the Hungarian Revolution of 1956 destroyed the Budapest syntype along with many of the museum’s important type specimens (<xref ref-type="bibr" rid="B7">Brock 1998</xref>; Földvári and Papp 2007; <xref ref-type="bibr" rid="B51">Sabaj 2020</xref>). This syntype within the Budapest Museum was noted as being a nymph female from New Guinea with large broad forelegs reminiscent of “<italic><tp:taxon-name><tp:taxon-name-part taxon-name-part-type="genus" reg="Phyllium">Phyllium</tp:taxon-name-part><tp:taxon-name-part taxon-name-part-type="species" reg="pulchrifolium">pulchrifolium</tp:taxon-name-part></tp:taxon-name></italic> Serv.” (<xref ref-type="bibr" rid="B49">Redtenbacher 1906</xref>). Based on this information it is very likely that this was not actually a <italic><tp:taxon-name><tp:taxon-name-part taxon-name-part-type="genus" reg="Trolicaphyllium">Trolicaphyllium</tp:taxon-name-part></tp:taxon-name></italic> gen. nov. specimen as this genus is restricted to New Caledonia and is only known to have rounded profemoral lobes. Instead, this nymph specimen was more likely a female <italic><tp:taxon-name><tp:taxon-name-part taxon-name-part-type="genus" reg="Nanophyllium">Nanophyllium</tp:taxon-name-part></tp:taxon-name></italic> Redtenbacher, 1906 of which certain species can be small and reminiscent of <italic><tp:taxon-name><tp:taxon-name-part taxon-name-part-type="genus" reg="Trolicaphyllium">Trolicaphyllium</tp:taxon-name-part></tp:taxon-name></italic> gen. nov. or <italic><tp:taxon-name><tp:taxon-name-part taxon-name-part-type="genus" reg="Chitoniscus">Chitoniscus</tp:taxon-name-part></tp:taxon-name></italic> specimens but have broader profemoral exterior lobes (for example <italic><tp:taxon-name><tp:taxon-name-part taxon-name-part-type="genus" reg="Nanophyllium">Nanophyllium</tp:taxon-name-part><tp:taxon-name-part taxon-name-part-type="species" reg="chitoniscoides">chitoniscoides</tp:taxon-name-part></tp:taxon-name></italic> (Größer, 1992)).</p><p>Within the <named-content xmlns:xlink="http://www.w3.org/1999/xlink" content-type="dwc:institutional_code" xlink:type="simple">MNHN</named-content> there is an adult female syntype specimen collected by Philippe François (Fig. <xref ref-type="fig" rid="F28">28</xref>) from Canal Woodia (canal de Woodin), a common shipping path which runs between Ile Ouen and the south coast of Grande Terre (<xref ref-type="bibr" rid="B3">Bernard 1894</xref>). The <named-content xmlns:xlink="http://www.w3.org/1999/xlink" content-type="dwc:institutional_code" xlink:type="simple">MNHN</named-content> type database has the specimen reported as being collected sometime in 1892 (based upon the specimen label “-92”), however, this record number appears to not correspond to the collection year as Francois was not in Oceania 1892. By all accounts, François was actively researching in Oceania from 1888–1891, was back in France in 1892, and then returned to Oceania from 1893–1895<xref ref-type="bibr" rid="B13"> (Bulletin Scientifique 1909</xref>; <xref ref-type="bibr" rid="B32">Dewarumez 2011</xref>). We believe that this date on the label instead corresponds to the date the specimens were received by the museum and was instead collected by Francois between 1888 and 1889 when he passed through Canal Woodia (canal de Woodin) several times during his first journey to New Caledonia to study the biology of coral reefs (<xref ref-type="bibr" rid="B5">Bouyssi 1997</xref>).</p><fig id="F28" position="float" orientation="portrait"><object-id xmlns:xlink="http://www.w3.org/1999/xlink" content-type="doi" xlink:type="simple">10.3897/zookeys.1055.66796.figure28</object-id><object-id xmlns:xlink="http://www.w3.org/1999/xlink" content-type="arpha" xlink:type="simple">7A71C60C-C5E7-5E41-AAFF-55557943DF32</object-id><label>Figure 28.</label><caption><p>Philippe François the collector of one of the syntype <italic><tp:taxon-name><tp:taxon-name-part taxon-name-part-type="genus" reg="Trolicaphyllium">Trolicaphyllium</tp:taxon-name-part><tp:taxon-name-part taxon-name-part-type="species" reg="erosus">erosus</tp:taxon-name-part></tp:taxon-name></italic> comb. nov. females from within the <named-content xmlns:xlink="http://www.w3.org/1999/xlink" content-type="dwc:institutional_code" xlink:type="simple">MNHN</named-content> collection <bold>A</bold> photographed in Vanuatu sometime between 1888 and 1895; used with permission from Tajan (<xref ref-type="bibr" rid="B56">Tajan 2002</xref>) <bold>B</bold> later in life back home in Paris, France where he reviewed many of the specimens he brought back from his expeditions<xref ref-type="bibr" rid="B13"> (Bulletin Scientifique 1909</xref>).</p></caption><graphic xmlns:xlink="http://www.w3.org/1999/xlink" xlink:href="zookeys-1055-001-g028.jpg" position="float" orientation="portrait" xlink:type="simple" id="oo_574822.jpg"><uri content-type="original_file" xlink:type="simple">https://binary.pensoft.net/fig/574822</uri></graphic></fig><p>Interestingly, Redtenbacher only appears to have measured one specimen of the type series, the one within his own collection (now within the <named-content xmlns:xlink="http://www.w3.org/1999/xlink" content-type="dwc:institutional_code" xlink:type="simple">NHMW</named-content>), most likely he had seen the Paris and Budapest specimens prior and did not measure them while reviewing them. Harald Bruckner (<named-content xmlns:xlink="http://www.w3.org/1999/xlink" content-type="dwc:institutional_code" xlink:type="simple">NHMW</named-content>) measured the single syntype within their collection and it agrees with the measurements recorded by Redtenbacher (Fig. <xref ref-type="fig" rid="F27">27</xref>). Interestingly, the smaller overall body length (42.0 mm) appears to be somewhat artificial as the abdomen is significantly excavated and somewhat ballooned outward, pulling the abdomen shorter (Fig. <xref ref-type="fig" rid="F27">27C</xref>). This is supported by the observation that the other features of this specimen (such as the tegmina length; 27 mm) are actually closer to average sizes for other <italic><tp:taxon-name><tp:taxon-name-part taxon-name-part-type="genus" reg="Trolicaphyllium">Trolicaphyllium</tp:taxon-name-part></tp:taxon-name></italic> gen. nov. specimens of other species. Realistically it seems this specimen if it were naturally flat might actually be closer to a range of 50 mm, and not significantly smaller after all.</p><p>No etymology was given in the original description, but it can be assumed that Redtenbacher was referencing the lobed abdominal shape with <italic><tp:taxon-name><tp:taxon-name-part taxon-name-part-type="genus" reg="Trolicaphyllium"/><tp:taxon-name-part taxon-name-part-type="species" reg="erosus">erosus</tp:taxon-name-part></tp:taxon-name></italic>, from the Latin <italic>e</italic>- (out/away from) and -<italic>rosus</italic> (gnaw/peck), noting that the leaf-like body appears gnawed on, giving it the undulating appearance.</p><fig id="F29" position="float" orientation="portrait"><object-id xmlns:xlink="http://www.w3.org/1999/xlink" content-type="doi" xlink:type="simple">10.3897/zookeys.1055.66796.figure29</object-id><object-id xmlns:xlink="http://www.w3.org/1999/xlink" content-type="arpha" xlink:type="simple">06D63B44-7EBF-53D9-9A3E-6FA2FD0DD4F6</object-id><label>Figure 29.</label><caption><p>Dorsal habitus <italic><tp:taxon-name><tp:taxon-name-part taxon-name-part-type="genus" reg="Trolicaphyllium">Trolicaphyllium</tp:taxon-name-part><tp:taxon-name-part taxon-name-part-type="species" reg="sarrameaense">sarrameaense</tp:taxon-name-part></tp:taxon-name></italic> comb. nov. <bold>A</bold> holotype female (#100215) <bold>B</bold> paratype male (#100214). Photographs by Arne Köhler (<named-content xmlns:xlink="http://www.w3.org/1999/xlink" content-type="dwc:institutional_code" xlink:type="simple">SDEI</named-content>). Scale bar: 10 mm.</p></caption><graphic xmlns:xlink="http://www.w3.org/1999/xlink" xlink:href="zookeys-1055-001-g029.jpg" position="float" orientation="portrait" xlink:type="simple" id="oo_574823.jpg"><uri content-type="original_file" xlink:type="simple">https://binary.pensoft.net/fig/574823</uri></graphic></fig></tp:treatment-sec><tp:treatment-sec sec-type="Differentiation" id="SECID0EZGAI"><title>Differentiation.</title><p>To date this appears to be the least known species on New Caledonia as we have not been successful in tracing any additional females which fall within this small size range of ca. 40 mm beyond one of the syntypes. All specimens examined so far appear to belong to the other species with their larger size (ca. 50–60 mm). In fact, it is only this smaller size which we have found as useful for differentiation as the other features match up with the prominently lobed <italic><tp:taxon-name><tp:taxon-name-part taxon-name-part-type="genus" reg="Trolicaphyllium">Trolicaphyllium</tp:taxon-name-part><tp:taxon-name-part taxon-name-part-type="species" reg="sarrameaense">sarrameaense</tp:taxon-name-part></tp:taxon-name></italic> comb. nov. females. The additional specimens identified as <italic><tp:taxon-name><tp:taxon-name-part taxon-name-part-type="genus" reg="Trolicaphyllium">Trolicaphyllium</tp:taxon-name-part><tp:taxon-name-part taxon-name-part-type="species" reg="erosus">erosus</tp:taxon-name-part></tp:taxon-name></italic> comb. nov. within the <named-content xmlns:xlink="http://www.w3.org/1999/xlink" content-type="dwc:institutional_code" xlink:type="simple">MNHN</named-content> are larger than the syntype within the <named-content xmlns:xlink="http://www.w3.org/1999/xlink" content-type="dwc:institutional_code" xlink:type="simple">NHMW</named-content> and several are rather morphologically similar to <italic><tp:taxon-name><tp:taxon-name-part taxon-name-part-type="genus" reg="Trolicaphyllium">Trolicaphyllium</tp:taxon-name-part><tp:taxon-name-part taxon-name-part-type="species" reg="sarrameaense">sarrameaense</tp:taxon-name-part></tp:taxon-name></italic> comb. nov. due to their larger size and lobed abdomen but are at this time tentatively left identified as <italic><tp:taxon-name><tp:taxon-name-part taxon-name-part-type="genus" reg="Trolicaphyllium">Trolicaphyllium</tp:taxon-name-part><tp:taxon-name-part taxon-name-part-type="species" reg="erosus">erosus</tp:taxon-name-part></tp:taxon-name></italic> comb. nov. within the collection.</p><p>Additionally, we have yet to locate any possible male <italic><tp:taxon-name><tp:taxon-name-part taxon-name-part-type="genus" reg="Trolicaphyllium">Trolicaphyllium</tp:taxon-name-part><tp:taxon-name-part taxon-name-part-type="species" reg="erosus">erosus</tp:taxon-name-part></tp:taxon-name></italic> comb. nov. as all males located were much too large and appear to belong to the other two species.</p></tp:treatment-sec><tp:treatment-sec sec-type="distribution" id="SECID0ECJAI"><title>Distribution.</title><p>The only specimen we have located with detailed locality information is the syntype female from the <named-content xmlns:xlink="http://www.w3.org/1999/xlink" content-type="dwc:institutional_code" xlink:type="simple">MNHN</named-content> collection which has the additional information of “Canal Woodia” which is a small canal between Ile Ouen and the south coast of Grande Terre (Fig. <xref ref-type="fig" rid="F21">21</xref>). The additional non-type specimens from the <named-content xmlns:xlink="http://www.w3.org/1999/xlink" content-type="dwc:institutional_code" xlink:type="simple">MNHN</named-content> are included within the distribution map, but only tentatively as they are slightly larger than the measured syntype from <named-content xmlns:xlink="http://www.w3.org/1999/xlink" content-type="dwc:institutional_code" xlink:type="simple">NHMW</named-content> and they have variable abdominal shapes, some more strongly lobed than others.</p></tp:treatment-sec><tp:treatment-sec><!--Section generated to contain objects referenced in tp:taxon-treatment.--><supplementary-material xmlns:xlink="http://www.w3.org/1999/xlink" id="S1" position="float" orientation="portrait" xlink:type="simple"><object-id content-type="doi" xlink:type="simple">10.3897/zookeys.1055.66796.suppl1</object-id><object-id content-type="arpha" xlink:type="simple">DD4C43EC-0FE7-5005-9BB6-7E63546AC362</object-id><label>Supplementary material 1</label><caption><p>Table S1. Material examined (specimen data and deposition/ observational records) for localities used within the distribution map (Fig. <xref ref-type="fig" rid="F21">21</xref>) and to accompany the discussion of each species</p></caption><statement content-type="dataType"><label>Data type</label><p>specimen data</p></statement><media xlink:href="zookeys-1055-001-s001.xlsx" mimetype="application" mime-subtype="vnd.openxmlformats-officedocument.spreadsheetml.sheet" position="float" orientation="portrait" xlink:type="simple" id="oo_574826.xlsx"><uri content-type="original_file" xlink:type="simple">https://binary.pensoft.net/file/574826</uri></media><permissions><license xlink:type="simple"><license-p>This dataset is made available under the Open Database License (http://opendatacommons.org/licenses/odbl/1.0/). The Open Database License (ODbL) is a license agreement intended to allow users to freely share, modify, and use this Dataset while maintaining this same freedom for others, provided that the original source and author(s) are credited.</license-p></license></permissions><attrib specific-use="authors">Royce Cumming, Stéphane Le Tirant, Thies H. Büscher</attrib></supplementary-material><fig id="F21" position="float" orientation="portrait"><object-id xmlns:xlink="http://www.w3.org/1999/xlink" content-type="doi" xlink:type="simple">10.3897/zookeys.1055.66796.figure21</object-id><object-id xmlns:xlink="http://www.w3.org/1999/xlink" content-type="arpha" xlink:type="simple">8B981238-C20B-5D83-B466-B893EE78E9AB</object-id><label>Figure 21.</label><caption><p>Distribution map noting all presently known <italic><tp:taxon-name><tp:taxon-name-part taxon-name-part-type="genus" reg="Trolicaphyllium">Trolicaphyllium</tp:taxon-name-part></tp:taxon-name></italic> gen. nov. records which could be traced and accurately noted. See Suppl. material <xref ref-type="supplementary-material" rid="S1">1</xref> for full details for all records presented. Stars indicate a record based upon a specimen, circles represent a record based upon a photographic observation. Produced with SimpleMappr (Shorthouse, 2010).</p></caption><graphic xmlns:xlink="http://www.w3.org/1999/xlink" xlink:href="zookeys-1055-001-g021.jpg" position="float" orientation="portrait" xlink:type="simple" id="oo_574815.jpg"><uri content-type="original_file" xlink:type="simple">https://binary.pensoft.net/fig/574815</uri></graphic></fig></tp:treatment-sec><ref-list><ref id="B49"><mixed-citation xmlns:xlink="http://www.w3.org/1999/xlink" xlink:type="simple"><person-group><name name-style="western"><surname>Redtenbacher</surname><given-names>J</given-names></name></person-group> (<year>1906</year>) <source>Die Insektenfamilie der Phasmiden. I. <tp:taxon-name><tp:taxon-name-part taxon-name-part-type="family">Phasmidae</tp:taxon-name-part></tp:taxon-name>, Areolatae. Verlag W.</source><publisher-name>Engelmann</publisher-name>, <publisher-loc>Leipzig</publisher-loc>, <size units="page">180 pp</size>.</mixed-citation></ref><ref id="B40"><mixed-citation xmlns:xlink="http://www.w3.org/1999/xlink" xlink:type="simple"><person-group><name name-style="western"><surname>Kaltenbach</surname><given-names>AP</given-names></name></person-group> (<year>2003</year>) <article-title>Die Orthopterensammlung des Naturhistorischen Museums in Wien und ihre Geschichte.</article-title><source>Denisia</source><volume>8</volume>: <fpage>57</fpage>–<lpage>61</lpage>.</mixed-citation></ref><ref id="B7"><mixed-citation xmlns:xlink="http://www.w3.org/1999/xlink" xlink:type="simple"><person-group><name name-style="western"><surname>Brock</surname><given-names>PD</given-names></name></person-group> (<year>1998</year>) <article-title>Catalogue of type specimens of Stick- and Leaf-Insects in the Naturhistorisches Museum Wien (<tp:taxon-name><tp:taxon-name-part taxon-name-part-type="class">Insecta</tp:taxon-name-part></tp:taxon-name>: <tp:taxon-name><tp:taxon-name-part taxon-name-part-type="order">Phasmida</tp:taxon-name-part></tp:taxon-name>).</article-title><source>Kataloge der wissenschaftlichen Sammlungen des Naturhistorischen Museums in Wien</source><volume>13</volume>: <fpage>1</fpage>–<lpage>75</lpage>.</mixed-citation></ref><ref id="B51"><mixed-citation xmlns:xlink="http://www.w3.org/1999/xlink" xlink:type="simple"><person-group><name name-style="western"><surname>Sabaj</surname><given-names>MH</given-names></name></person-group> (<year>2020</year>) <article-title>Codes for Natural History Collections in Ichthyology and Herpetology.</article-title><source>Copeia</source><volume>108</volume>: <fpage>593</fpage>–<lpage>669</lpage>. <ext-link xlink:type="simple" ext-link-type="doi" xlink:href="10.1643/ASIHCODONS2020">https://doi.org/10.1643/ASIHCODONS2020</ext-link></mixed-citation></ref><ref id="B56"><mixed-citation xmlns:xlink="http://www.w3.org/1999/xlink" xlink:type="simple"><person-group><name name-style="western"><surname>Tajan</surname></name></person-group> (<year>2002</year>) Collections Oceaniennes du docteur Philippe Francois. December 2002, Arts Premiers Auction, Vendredi, Paris. <ext-link xlink:type="simple" ext-link-type="uri" xlink:href="http://www.tribalartreference.com/catalogues/Tajan_051213.pdf">http://www.tribalartreference.com/catalogues/Tajan_051213.pdf</ext-link></mixed-citation></ref><ref id="B13"><mixed-citation xmlns:xlink="http://www.w3.org/1999/xlink" xlink:type="simple"><institution xlink:type="simple">“Bulletin Scientifique”</institution> [unspecified obituary author] (<year>1909</year>) <article-title>Philippe Francois directeur-Adjoint du Laboratoire d’evolution des Etres Organises et de la Station Zoologique de Wimereux 1859–1908.</article-title><source>Bulletin scientifique de la France et de la Belgique</source><volume>42</volume>: <fpage>102</fpage>–<lpage>112</lpage>. <ext-link xlink:type="simple" ext-link-type="uri" xlink:href="https://www.biodiversitylibrary.org/page/10607201">https://www.biodiversitylibrary.org/page/10607201</ext-link></mixed-citation></ref><ref id="B3"><mixed-citation xmlns:xlink="http://www.w3.org/1999/xlink" xlink:type="simple"><person-group><name name-style="western"><surname>Bernard</surname><given-names>A</given-names></name></person-group> (<year>1894</year>) <source>L’Archipel de la Nouvelle-Calédonie. Thése Présentée a la faculté des Lettres de Paris.</source><publisher-name>Librairie Hachette</publisher-name>, <publisher-loc>Paris, France</publisher-loc>, <size units="page">458 pp</size>. <ext-link xlink:type="simple" ext-link-type="uri" xlink:href="https://www.google.co.uk/books/edition/L_Archipel_de_la_Nouvelle_Calédonie/f5w4urloMxkC?hl=en%26gbpv=0">https://www.google.co.uk/books/edition/L_Archipel_de_la_Nouvelle_Calédonie/f5w4urloMxkC?hl=en&amp;gbpv=0</ext-link></mixed-citation></ref><ref id="B32"><mixed-citation xmlns:xlink="http://www.w3.org/1999/xlink" xlink:type="simple"><person-group><name name-style="western"><surname>Dewarumez</surname><given-names>J-M</given-names></name></person-group> (<year>2011</year>) <article-title>Alfred Giard et ses élèves Jules Bonnier et Philippe François.</article-title> In: <person-group><name name-style="western"><surname>Schmitt</surname><given-names>FG</given-names></name></person-group> (<role>Ed.</role>) <issue-title>Observation des écosystèmes marin et terrestre de la côte d’opale: du naturalisme à l’écologie.</issue-title><source>Union des océanographes de France</source>, <fpage>27</fpage>–<lpage>35</lpage>. <ext-link xlink:type="simple" ext-link-type="uri" xlink:href="https://hal.archives-ouvertes.fr/hal-00758646">https://hal.archives-ouvertes.fr/hal-00758646</ext-link></mixed-citation></ref><ref id="B5"><mixed-citation xmlns:xlink="http://www.w3.org/1999/xlink" xlink:type="simple"><person-group><name name-style="western"><surname>Bouyssi</surname><given-names>F</given-names></name></person-group> (<year>1997</year>) Les Collections océaniennes et le journal du Docteur Philippe François (1859–1908). École pratique des hautes études (Paris, France). Thesis/dissertation.</mixed-citation></ref></ref-list></tp:taxon-treatment>
