# Supplementary material for: Resolving a century-old case of generic mistaken identity: polyphyly of Chitoniscus sensu lato resolved with the description of the endemic New Caledonia Trolicaphyllium gen. nov. (Phasmatodea, Phylliidae)
Source: Zookeys. 2021 Aug 5;1055:1–41. doi: 10.3897/zookeys.1055.66796 (PMC8360878; doi:10.3897/zookeys.1055.66796)
Supplement: XML Treatment for Trolicaphyllium sarrameaense [file zookeys.1055.66796-treatment4.xml]

<!DOCTYPE tp:taxon-treatment
  PUBLIC "-//TaxonX//DTD Taxonomic Treatment Publishing DTD v0 20100105//EN" "tax-treatment-NSO.dtd">
<tp:taxon-treatment xmlns:tp="http://www.plazi.org/taxpub"><tp:treatment-meta><kwd-group><label>Taxon classification</label><kwd><named-content xmlns:xlink="http://www.w3.org/1999/xlink" content-type="kingdom">Animalia</named-content></kwd><kwd><named-content xmlns:xlink="http://www.w3.org/1999/xlink" content-type="order">Phasmatodea</named-content></kwd><kwd><named-content xmlns:xlink="http://www.w3.org/1999/xlink" content-type="family">Phasmatodea</named-content></kwd></kwd-group><mixed-citation publication-type="journal"><person-group><name><surname>Cumming</surname><given-names>Royce T.</given-names></name><name><surname>Tirant</surname><given-names>Stéphane Le</given-names></name><name><surname>Büscher</surname><given-names>Thies H.</given-names></name></person-group><article-title>Resolving a century-old case of generic mistaken identity: polyphyly of <italic><tp:taxon-name><tp:taxon-name-part taxon-name-part-type="genus" reg="Chitoniscus">Chitoniscus</tp:taxon-name-part></tp:taxon-name></italic> sensu lato resolved with the description of the endemic New Caledonia <italic><tp:taxon-name><tp:taxon-name-part taxon-name-part-type="genus" reg="Trolicaphyllium">Trolicaphyllium</tp:taxon-name-part></tp:taxon-name></italic> gen. nov. (<tp:taxon-name><tp:taxon-name-part taxon-name-part-type="order">Phasmatodea</tp:taxon-name-part></tp:taxon-name>, <tp:taxon-name><tp:taxon-name-part taxon-name-part-type="family">Phylliidae</tp:taxon-name-part></tp:taxon-name>)</article-title><source>Zookeys</source><day>05</day><month>8</month><year>2021</year><volume>1055</volume><fpage>1</fpage><lpage>41</lpage><pub-id pub-id-type="doi">10.3897/zookeys.1055.66796</pub-id></mixed-citation></tp:treatment-meta><tp:nomenclature><tp:taxon-name>
              <object-id xmlns:xlink="http://www.w3.org/1999/xlink" content-type="arpha" xlink:type="simple">C3C5916A-9C50-5F26-9B98-9AA2B8BFBEF9</object-id>
              <tp:taxon-name-part taxon-name-part-type="genus" reg="Trolicaphyllium">Trolicaphyllium</tp:taxon-name-part>
              <tp:taxon-name-part taxon-name-part-type="species" reg="sarrameaense">sarrameaense</tp:taxon-name-part>
            </tp:taxon-name><tp:taxon-authority>(Größer, 2008)</tp:taxon-authority><tp:taxon-status xmlns:xlink="http://www.w3.org/1999/xlink" xlink:type="simple">comb. nov.</tp:taxon-status><xref ref-type="fig" rid="F1">Figures 1</xref><xref ref-type="fig" rid="F3">, 3</xref><xref ref-type="fig" rid="F4">, 4A</xref><xref ref-type="fig" rid="F4">, 4C</xref><xref ref-type="fig" rid="F5">, 5A, C</xref><xref ref-type="fig" rid="F6">, 6A, C</xref><xref ref-type="fig" rid="F7">, 7A</xref><xref ref-type="fig" rid="F8">, 8A</xref><xref ref-type="fig" rid="F9">, 9A</xref><xref ref-type="fig" rid="F10">, 10A</xref><xref ref-type="fig" rid="F11">, 11A</xref><xref ref-type="fig" rid="F12">, 12B</xref><xref ref-type="fig" rid="F13">, 13A, B</xref><xref ref-type="fig" rid="F15">, 15A–C</xref><xref ref-type="fig" rid="F16">, 16A–C</xref><xref ref-type="fig" rid="F17">, 17A–D</xref><xref ref-type="fig" rid="F18">, 18A</xref><xref ref-type="fig" rid="F19">, 19</xref><xref ref-type="fig" rid="F20">, 20</xref><xref ref-type="fig" rid="F29">, 29</xref></tp:nomenclature><tp:treatment-sec sec-type="material" id="SECID0EQNAI"><title>Material examined.</title><p>(8 ♀♀, 9 ♂♂, 3 eggs): Holotype and paratypes examined: 1 ♀, 1 ♂, 3 eggs: “<tp:taxon-name><tp:taxon-name-part taxon-name-part-type="genus" reg="Chitoniscus">Chitoniscus</tp:taxon-name-part></tp:taxon-name>, sarrameaensis, Neu Kaledonien, Sarramea, Sep. 2006, det.Größer” (<named-content xmlns:xlink="http://www.w3.org/1999/xlink" content-type="dwc:institutional_code" xlink:type="simple">SDEI</named-content>: HT♀, DEI Hemimetabola #100215; PT♂, DEI Hemimetabola #100214; PT eggs, DEI Hemimetabola #100216); (<named-content xmlns:xlink="http://www.w3.org/1999/xlink" content-type="dwc:institutional_code" xlink:type="simple">SDEI</named-content>; Figs <xref ref-type="fig" rid="F7">7A</xref>, <xref ref-type="fig" rid="F8">8A</xref>, <xref ref-type="fig" rid="F13">13A, B</xref>, <xref ref-type="fig" rid="F29">29</xref>).</p><p>See Suppl. material <xref ref-type="supplementary-material" rid="S1">1</xref> for additional specimens reviewed, their collection data, and depositories.</p></tp:treatment-sec><tp:treatment-sec sec-type="remarks" id="SECID0E3OAI"><title>Remarks.</title><p>As it was only described in 2008, this was the most recently described species from New Caledonia with type material originally collected by Sigetake Suzuki in 2004 from Sarramea (<xref ref-type="bibr" rid="B36">Größer 2008a</xref>). Within the original description this species was not explicitly compared with the sympatric and morphologically very similar <italic><tp:taxon-name><tp:taxon-name-part taxon-name-part-type="genus" reg="Trolicaphyllium">Trolicaphyllium</tp:taxon-name-part><tp:taxon-name-part taxon-name-part-type="species" reg="erosus">erosus</tp:taxon-name-part></tp:taxon-name></italic> comb. nov. but was instead only differentiated from <italic><tp:taxon-name><tp:taxon-name-part taxon-name-part-type="genus" reg="Chitoniscus">Chitoniscus</tp:taxon-name-part><tp:taxon-name-part taxon-name-part-type="species" reg="lobipes">lobipes</tp:taxon-name-part></tp:taxon-name></italic> Redtenbacher, 1906, where most features given for differentiation were simply the features we discuss above as significant for differentiating the two genera.</p><p>Other lobed specimens have been recovered from throughout New Caledonia, but unfortunately most have been nymphs (such as several from within the <named-content xmlns:xlink="http://www.w3.org/1999/xlink" content-type="dwc:institutional_code" xlink:type="simple">QM</named-content> collection) and therefore they could not be confidently identified as <italic><tp:taxon-name><tp:taxon-name-part taxon-name-part-type="genus" reg="Trolicaphyllium">Trolicaphyllium</tp:taxon-name-part><tp:taxon-name-part taxon-name-part-type="species" reg="sarrameaense">sarrameaense</tp:taxon-name-part></tp:taxon-name></italic> comb. nov. or as <italic><tp:taxon-name><tp:taxon-name-part taxon-name-part-type="genus" reg="Trolicaphyllium">Trolicaphyllium</tp:taxon-name-part><tp:taxon-name-part taxon-name-part-type="species" reg="erosus">erosus</tp:taxon-name-part></tp:taxon-name></italic> comb. nov. nymphs. Unfortunately, in Größer (2008b) the key to species of <italic><tp:taxon-name><tp:taxon-name-part taxon-name-part-type="genus" reg="Chitoniscus">Chitoniscus</tp:taxon-name-part></tp:taxon-name></italic> sensu lato tried to use the female tegmina radial and media venation pattern to differentiate species, but mixed up the species. Within the key <italic><tp:taxon-name><tp:taxon-name-part taxon-name-part-type="genus" reg="Trolicaphyllium">Trolicaphyllium</tp:taxon-name-part><tp:taxon-name-part taxon-name-part-type="species" reg="erosus">erosus</tp:taxon-name-part></tp:taxon-name></italic> comb. nov. and <italic><tp:taxon-name><tp:taxon-name-part taxon-name-part-type="genus" reg="Trolicaphyllium">Trolicaphyllium</tp:taxon-name-part><tp:taxon-name-part taxon-name-part-type="species" reg="brachysoma">brachysoma</tp:taxon-name-part></tp:taxon-name></italic> comb. nov. (from New Caledonia) instead key out as the Fijian population and <italic><tp:taxon-name><tp:taxon-name-part taxon-name-part-type="genus" reg="Chitoniscus">Chitoniscus</tp:taxon-name-part><tp:taxon-name-part taxon-name-part-type="species" reg="lobiventris">lobiventris</tp:taxon-name-part></tp:taxon-name></italic> (Blanchard, 1853) and <italic><tp:taxon-name><tp:taxon-name-part taxon-name-part-type="genus" reg="Chitoniscus">Chitoniscus</tp:taxon-name-part><tp:taxon-name-part taxon-name-part-type="species" reg="lobipes">lobipes</tp:taxon-name-part></tp:taxon-name></italic> Redtenbacher, 1906 (from Fiji) key out as the New Caledonian population. We have reviewed the type specimen photos available on the Phasmid Species Files (<xref ref-type="bibr" rid="B10">Brock et al. 2021</xref>; <ext-link xmlns:xlink="http://www.w3.org/1999/xlink" xlink:type="simple" ext-link-type="uri" xlink:href="http://phasmida.speciesfile.org">http://phasmida.speciesfile.org</ext-link>) as well as numerous museum specimens, and always the female tegmina venation allowed accurate distinction of these two genera. Even if you look past this inaccuracy within the key, unfortunately no additional features can be gleaned from the further couplets to allow differentiation of <italic><tp:taxon-name><tp:taxon-name-part taxon-name-part-type="genus" reg="Trolicaphyllium">Trolicaphyllium</tp:taxon-name-part><tp:taxon-name-part taxon-name-part-type="species" reg="sarrameaense">sarrameaense</tp:taxon-name-part></tp:taxon-name></italic> comb. nov. from <italic><tp:taxon-name><tp:taxon-name-part taxon-name-part-type="genus" reg="Trolicaphyllium">Trolicaphyllium</tp:taxon-name-part><tp:taxon-name-part taxon-name-part-type="species" reg="erosus">erosus</tp:taxon-name-part></tp:taxon-name></italic> comb. nov. (as the further couplets discuss abdominal shape, which in these two species is identical/variable). At this moment in time, we still lack significant details about the population of <italic><tp:taxon-name><tp:taxon-name-part taxon-name-part-type="genus" reg="Trolicaphyllium">Trolicaphyllium</tp:taxon-name-part></tp:taxon-name></italic> gen. nov. on Grande Terre as material is limited and molecular data has yet to be compared across a wide sampling on the island. With phylliid abdominal shapes sometimes rather variable within a single species, this makes us wonder if <italic><tp:taxon-name><tp:taxon-name-part taxon-name-part-type="genus" reg="Trolicaphyllium">Trolicaphyllium</tp:taxon-name-part><tp:taxon-name-part taxon-name-part-type="species" reg="sarrameaense">sarrameaense</tp:taxon-name-part></tp:taxon-name></italic> comb. nov. is in fact a valid species, or simply a synonym of <italic><tp:taxon-name><tp:taxon-name-part taxon-name-part-type="genus" reg="Trolicaphyllium">Trolicaphyllium</tp:taxon-name-part><tp:taxon-name-part taxon-name-part-type="species" reg="erosus">erosus</tp:taxon-name-part></tp:taxon-name></italic> comb. nov. which was described more than 100 years previously from the same island. Our examination of all type specimens which could be traced has not yet revealed additional features for morphological differentiation besides the overall size of these two species. Hopefully, future molecular analyses from across New Caledonia will reveal if there are several species present on Grande Terre or if it is simply a single species which can range in size from smaller (ca. 40 mm; <italic><tp:taxon-name><tp:taxon-name-part taxon-name-part-type="genus" reg="Trolicaphyllium">Trolicaphyllium</tp:taxon-name-part><tp:taxon-name-part taxon-name-part-type="species" reg="erosus">erosus</tp:taxon-name-part></tp:taxon-name></italic> comb. nov.) to larger (ca. 60 mm; <italic><tp:taxon-name><tp:taxon-name-part taxon-name-part-type="genus" reg="Trolicaphyllium">Trolicaphyllium</tp:taxon-name-part><tp:taxon-name-part taxon-name-part-type="species" reg="sarrameaense">sarrameaense</tp:taxon-name-part></tp:taxon-name></italic> comb. nov.). It is due to this lack of sound molecularly based evidence and the propensity for phylliids to be morphologically variable that we refrain from synonymizing <italic><tp:taxon-name><tp:taxon-name-part taxon-name-part-type="genus" reg="Trolicaphyllium">Trolicaphyllium</tp:taxon-name-part><tp:taxon-name-part taxon-name-part-type="species" reg="sarrameaense">sarrameaense</tp:taxon-name-part></tp:taxon-name></italic> comb. nov. with <italic><tp:taxon-name><tp:taxon-name-part taxon-name-part-type="genus" reg="Trolicaphyllium">Trolicaphyllium</tp:taxon-name-part><tp:taxon-name-part taxon-name-part-type="species" reg="erosus">erosus</tp:taxon-name-part></tp:taxon-name></italic> comb. nov. as we feel a significant decision such as this should be based upon a solid foundation. If future molecular analyses reveal that there is only a single morphologically variable species of <italic><tp:taxon-name><tp:taxon-name-part taxon-name-part-type="genus" reg="Trolicaphyllium">Trolicaphyllium</tp:taxon-name-part></tp:taxon-name></italic> gen. nov. on Grande Terre based upon a sampling throughout the island, then we feel a synonymization will be necessary, but not until that time.</p><p>The etymology given in the original description is that this name is a toponym, named after the type locality, Sarramea, New Caledonia (<xref ref-type="bibr" rid="B36">Größer 2008a</xref>). The original combination was with the masculine genus (<italic><tp:taxon-name><tp:taxon-name-part taxon-name-part-type="genus" reg="Chitoniscus">Chitoniscus</tp:taxon-name-part></tp:taxon-name></italic>) and therefore in order for the species name to agree in gender with our newly erected genus, the spelling of “<italic>sarrameaensis</italic>” is changed to the neuter gender “<italic><tp:taxon-name><tp:taxon-name-part taxon-name-part-type="genus" reg="Trolicaphyllium"/><tp:taxon-name-part taxon-name-part-type="species" reg="sarrameaense">sarrameaense</tp:taxon-name-part></tp:taxon-name></italic>”.</p></tp:treatment-sec><tp:treatment-sec sec-type="Differentiation" id="SECID0EUWAI"><title>Differentiation.</title><p>Females can be differentiated from <italic><tp:taxon-name><tp:taxon-name-part taxon-name-part-type="genus" reg="Trolicaphyllium">Trolicaphyllium</tp:taxon-name-part><tp:taxon-name-part taxon-name-part-type="species" reg="brachysoma">brachysoma</tp:taxon-name-part></tp:taxon-name></italic> comb. nov. based upon abdominal shape, as <italic><tp:taxon-name><tp:taxon-name-part taxon-name-part-type="genus" reg="Trolicaphyllium">Trolicaphyllium</tp:taxon-name-part><tp:taxon-name-part taxon-name-part-type="species" reg="brachysoma">brachysoma</tp:taxon-name-part></tp:taxon-name></italic> comb. nov. are considered to have a spade-shaped abdomen, with smooth margins, versus <italic><tp:taxon-name><tp:taxon-name-part taxon-name-part-type="genus" reg="Trolicaphyllium">Trolicaphyllium</tp:taxon-name-part><tp:taxon-name-part taxon-name-part-type="species" reg="sarrameaense">sarrameaense</tp:taxon-name-part></tp:taxon-name></italic> comb. nov. which has a broad abdominal shape with parallel sides, ending in lobed segments VII and VIII. From <italic><tp:taxon-name><tp:taxon-name-part taxon-name-part-type="genus" reg="Trolicaphyllium">Trolicaphyllium</tp:taxon-name-part><tp:taxon-name-part taxon-name-part-type="species" reg="erosus">erosus</tp:taxon-name-part></tp:taxon-name></italic> comb. nov. the only feature we have been able to identify as useful is the overall length, with <italic><tp:taxon-name><tp:taxon-name-part taxon-name-part-type="genus" reg="Trolicaphyllium">Trolicaphyllium</tp:taxon-name-part><tp:taxon-name-part taxon-name-part-type="species" reg="erosus">erosus</tp:taxon-name-part></tp:taxon-name></italic> comb. nov. ca. 40 mm long versus <italic><tp:taxon-name><tp:taxon-name-part taxon-name-part-type="genus" reg="Trolicaphyllium">Trolicaphyllium</tp:taxon-name-part><tp:taxon-name-part taxon-name-part-type="species" reg="sarrameaense">sarrameaense</tp:taxon-name-part></tp:taxon-name></italic> comb. nov. ca. 60 mm long.</p><p>Unfortunately, males of <italic><tp:taxon-name><tp:taxon-name-part taxon-name-part-type="genus" reg="Trolicaphyllium">Trolicaphyllium</tp:taxon-name-part><tp:taxon-name-part taxon-name-part-type="species" reg="brachysoma">brachysoma</tp:taxon-name-part></tp:taxon-name></italic> comb. nov. and <italic><tp:taxon-name><tp:taxon-name-part taxon-name-part-type="genus" reg="Trolicaphyllium">Trolicaphyllium</tp:taxon-name-part><tp:taxon-name-part taxon-name-part-type="species" reg="erosus">erosus</tp:taxon-name-part></tp:taxon-name></italic> comb. nov. have never been confidently confirmed through breeding or molecular comparison. Based upon the confidently confirmed male/female <italic><tp:taxon-name><tp:taxon-name-part taxon-name-part-type="genus" reg="Trolicaphyllium">Trolicaphyllium</tp:taxon-name-part><tp:taxon-name-part taxon-name-part-type="species" reg="sarrameaense">sarrameaense</tp:taxon-name-part></tp:taxon-name></italic> comb. nov. however, we expect that the male morphology should mirror the female morphology. Most likely the male <italic><tp:taxon-name><tp:taxon-name-part taxon-name-part-type="genus" reg="Trolicaphyllium">Trolicaphyllium</tp:taxon-name-part><tp:taxon-name-part taxon-name-part-type="species" reg="brachysoma">brachysoma</tp:taxon-name-part></tp:taxon-name></italic> comb. nov. will lack prominent abdominal lobes and the male <italic><tp:taxon-name><tp:taxon-name-part taxon-name-part-type="genus" reg="Trolicaphyllium">Trolicaphyllium</tp:taxon-name-part><tp:taxon-name-part taxon-name-part-type="species" reg="erosus">erosus</tp:taxon-name-part></tp:taxon-name></italic> comb. nov. will have distinct lobes to match with their female counterparts. Based upon the female <italic><tp:taxon-name><tp:taxon-name-part taxon-name-part-type="genus" reg="Trolicaphyllium">Trolicaphyllium</tp:taxon-name-part><tp:taxon-name-part taxon-name-part-type="species" reg="erosus">erosus</tp:taxon-name-part></tp:taxon-name></italic> comb. nov. smaller size, we expect that the male must also be rather small, which could likely be used as a feature for differentiation.</p></tp:treatment-sec><tp:treatment-sec sec-type="distribution" id="SECID0EA2AI"><title>Distribution.</title><p>To date we have only confirmed adult specimens and observations which are the correct morphology and size of <italic><tp:taxon-name><tp:taxon-name-part taxon-name-part-type="genus" reg="Trolicaphyllium">Trolicaphyllium</tp:taxon-name-part><tp:taxon-name-part taxon-name-part-type="species" reg="sarrameaense">sarrameaense</tp:taxon-name-part></tp:taxon-name></italic> comb. nov. from central Grande Terre (Fig. <xref ref-type="fig" rid="F21">21</xref>). We have however seen nymph specimens which had characteristically lobed abdomens which may represent this species from other locations on Grande Terre, so we expect this species may be widespread throughout the island.</p><p>Within the <named-content xmlns:xlink="http://www.w3.org/1999/xlink" content-type="dwc:institutional_code" xlink:type="simple">MZPW</named-content> collection there is a pair of <italic><tp:taxon-name><tp:taxon-name-part taxon-name-part-type="genus" reg="Trolicaphyllium">Trolicaphyllium</tp:taxon-name-part><tp:taxon-name-part taxon-name-part-type="species" reg="sarrameaense">sarrameaense</tp:taxon-name-part></tp:taxon-name></italic> comb. nov. specimens with the data of simply “Lifu”, which if true could lend credibility to the hypothesis that perhaps these species are all variable in their abdominal shape (if there is only one species present on Lifou island), but as these are antique and give no other data, we do not take these as highly credible, and therefore exclude this record from further discussion and they are not included within the distribution map (Fig. <xref ref-type="fig" rid="F21">21</xref>). Or it is possible Lifou island holds several morphologically different species.</p></tp:treatment-sec><tp:treatment-sec><!--Section generated to contain objects referenced in tp:taxon-treatment.--><fig id="F1" position="float" orientation="portrait"><object-id xmlns:xlink="http://www.w3.org/1999/xlink" content-type="doi" xlink:type="simple">10.3897/zookeys.1055.66796.figure1</object-id><object-id xmlns:xlink="http://www.w3.org/1999/xlink" content-type="arpha" xlink:type="simple">F4CDCD52-3C65-50BC-BF6A-F5CB34F451A5</object-id><label>Figure 1.</label><caption><p>Dorsal habitus of a live adult female <italic><tp:taxon-name><tp:taxon-name-part taxon-name-part-type="genus" reg="Trolicaphyllium">Trolicaphyllium</tp:taxon-name-part><tp:taxon-name-part taxon-name-part-type="species" reg="sarrameaense">sarrameaense</tp:taxon-name-part></tp:taxon-name></italic> comb. nov. photographed by Thierry Salesne (New Caledonia) in March 2011, in Vallée Pierrat, La Foa, Grand Terre.</p></caption><graphic xmlns:xlink="http://www.w3.org/1999/xlink" xlink:href="zookeys-1055-001-g001.jpg" position="float" orientation="portrait" xlink:type="simple" id="oo_574795.jpg"><uri content-type="original_file" xlink:type="simple">https://binary.pensoft.net/fig/574795</uri></graphic></fig><fig id="F3" position="float" orientation="portrait"><object-id xmlns:xlink="http://www.w3.org/1999/xlink" content-type="doi" xlink:type="simple">10.3897/zookeys.1055.66796.figure3</object-id><object-id xmlns:xlink="http://www.w3.org/1999/xlink" content-type="arpha" xlink:type="simple">F6AA9329-25E2-5BD0-BA4F-FA06CE37D960</object-id><label>Figure 3.</label><caption><p>Adult female <tp:taxon-name><tp:taxon-name-part taxon-name-part-type="genus" reg="Trolicaphyllium">Trolicaphyllium</tp:taxon-name-part><tp:taxon-name-part taxon-name-part-type="uncertainty-rank">cf.</tp:taxon-name-part><tp:taxon-name-part taxon-name-part-type="species" reg="sarrameaense">sarrameaense</tp:taxon-name-part></tp:taxon-name> comb. nov. found feeding on <italic><tp:taxon-name><tp:taxon-name-part taxon-name-part-type="genus" reg="Syzygium">Syzygium</tp:taxon-name-part><tp:taxon-name-part taxon-name-part-type="species" reg="cumini">cumini</tp:taxon-name-part></tp:taxon-name></italic> Sarramea county, near La Foa, January 2021 (recorded and photographed by Sylvie Cazeres (<abbrev xmlns:xlink="http://www.w3.org/1999/xlink" content-type="institution" xlink:title="Institut Agronomique néo-Calédonien, La Foa, Nouvelle-Calédonie" id="ABBRID0EUOAE" xlink:type="simple">IAC</abbrev>)) <bold>A</bold> dorsoanterior, habitus <bold>B</bold> dorsal, habitus.</p></caption><graphic xmlns:xlink="http://www.w3.org/1999/xlink" xlink:href="zookeys-1055-001-g003.jpg" position="float" orientation="portrait" xlink:type="simple" id="oo_574797.jpg"><uri content-type="original_file" xlink:type="simple">https://binary.pensoft.net/fig/574797</uri></graphic></fig><fig id="F4" position="float" orientation="portrait"><object-id xmlns:xlink="http://www.w3.org/1999/xlink" content-type="doi" xlink:type="simple">10.3897/zookeys.1055.66796.figure4</object-id><object-id xmlns:xlink="http://www.w3.org/1999/xlink" content-type="arpha" xlink:type="simple">39C7A91E-BBB1-5F72-9E57-F7B927C1D612</object-id><label>Figure 4.</label><caption><p>Scanning electron micrographs of female antennae <bold>A, C</bold><italic><tp:taxon-name><tp:taxon-name-part taxon-name-part-type="genus" reg="Trolicaphyllium">Trolicaphyllium</tp:taxon-name-part><tp:taxon-name-part taxon-name-part-type="species" reg="sarrameaense">sarrameaense</tp:taxon-name-part></tp:taxon-name></italic> comb. nov. <bold>B, D</bold><italic><tp:taxon-name><tp:taxon-name-part taxon-name-part-type="genus" reg="Chitoniscus">Chitoniscus</tp:taxon-name-part></tp:taxon-name></italic> sensu stricto <bold>A, B</bold> overview of the antenna, medial view <bold>A</bold> right antenna <bold>B</bold> left antenna <bold>C, D</bold> third antennomere. Abbreviations: <abbrev xmlns:xlink="http://www.w3.org/1999/xlink" xlink:title="antennomeres 1-9" id="ABBRID0E1HAG" xlink:type="simple">a1–a9</abbrev>, antennomeres 1–9 <abbrev xmlns:xlink="http://www.w3.org/1999/xlink" xlink:title="stridulatory file" id="ABBRID0E5HAG" xlink:type="simple">st</abbrev> stridulatory file, <abbrev xmlns:xlink="http://www.w3.org/1999/xlink" xlink:title="stridulatory ridge" id="ABBRID0ECIAG" xlink:type="simple">sr</abbrev> stridulatory ridge. Scale bars: 300 µm (<bold>A, B</bold>), 200 µm (<bold>C, D</bold>).</p></caption><graphic xmlns:xlink="http://www.w3.org/1999/xlink" xlink:href="zookeys-1055-001-g004.jpg" position="float" orientation="portrait" xlink:type="simple" id="oo_574798.jpg"><uri content-type="original_file" xlink:type="simple">https://binary.pensoft.net/fig/574798</uri></graphic></fig><fig id="F5" position="float" orientation="portrait"><object-id xmlns:xlink="http://www.w3.org/1999/xlink" content-type="doi" xlink:type="simple">10.3897/zookeys.1055.66796.figure5</object-id><object-id xmlns:xlink="http://www.w3.org/1999/xlink" content-type="arpha" xlink:type="simple">315D9AF0-61C7-5155-BF4A-EC63439D15EA</object-id><label>Figure 5.</label><caption><p>Scanning electron micrographs of female stridulatory organs <bold>A, C</bold><italic><tp:taxon-name><tp:taxon-name-part taxon-name-part-type="genus" reg="Trolicaphyllium">Trolicaphyllium</tp:taxon-name-part><tp:taxon-name-part taxon-name-part-type="species" reg="sarrameaense">sarrameaense</tp:taxon-name-part></tp:taxon-name></italic> comb. nov. <bold>B, D</bold><italic><tp:taxon-name><tp:taxon-name-part taxon-name-part-type="genus" reg="Chitoniscus">Chitoniscus</tp:taxon-name-part></tp:taxon-name></italic> sensu stricto <bold>A, B</bold> overview of stridulatory ridge <bold>C, D</bold> teeth of stridulatory file. Scale bars: 100 µm (<bold>A, B</bold>), 20 µm (<bold>C, D</bold>).</p></caption><graphic xmlns:xlink="http://www.w3.org/1999/xlink" xlink:href="zookeys-1055-001-g005.jpg" position="float" orientation="portrait" xlink:type="simple" id="oo_574799.jpg"><uri content-type="original_file" xlink:type="simple">https://binary.pensoft.net/fig/574799</uri></graphic></fig><fig id="F6" position="float" orientation="portrait"><object-id xmlns:xlink="http://www.w3.org/1999/xlink" content-type="doi" xlink:type="simple">10.3897/zookeys.1055.66796.figure6</object-id><object-id xmlns:xlink="http://www.w3.org/1999/xlink" content-type="arpha" xlink:type="simple">045075AA-F451-52B7-906B-ACE234D2AC6C</object-id><label>Figure 6.</label><caption><p>Scanning electron micrographs of female scapus (1<sup><abbrev xmlns:xlink="http://www.w3.org/1999/xlink" xlink:title="stridulatory file" id="ABBRID0EDKAG" xlink:type="simple">st</abbrev></sup> antennomere) <bold>A, C</bold><italic><tp:taxon-name><tp:taxon-name-part taxon-name-part-type="genus" reg="Trolicaphyllium">Trolicaphyllium</tp:taxon-name-part><tp:taxon-name-part taxon-name-part-type="species" reg="sarrameaense">sarrameaense</tp:taxon-name-part></tp:taxon-name></italic> comb. nov. <bold>B, D</bold><italic><tp:taxon-name><tp:taxon-name-part taxon-name-part-type="genus" reg="Chitoniscus">Chitoniscus</tp:taxon-name-part></tp:taxon-name></italic> sensu stricto <bold>A, B</bold> overview of scapus, lateral view <bold>C, D</bold> medial view. Scale bars: 200 µm.</p></caption><graphic xmlns:xlink="http://www.w3.org/1999/xlink" xlink:href="zookeys-1055-001-g006.jpg" position="float" orientation="portrait" xlink:type="simple" id="oo_574800.jpg"><uri content-type="original_file" xlink:type="simple">https://binary.pensoft.net/fig/574800</uri></graphic></fig><fig id="F7" position="float" orientation="portrait"><object-id xmlns:xlink="http://www.w3.org/1999/xlink" content-type="doi" xlink:type="simple">10.3897/zookeys.1055.66796.figure7</object-id><object-id xmlns:xlink="http://www.w3.org/1999/xlink" content-type="arpha" xlink:type="simple">ACF7308C-3206-543A-9406-0564D456EEE3</object-id><label>Figure 7.</label><caption><p>Details of the head through thorax, dorsal <bold>A</bold><italic><tp:taxon-name><tp:taxon-name-part taxon-name-part-type="genus" reg="Trolicaphyllium">Trolicaphyllium</tp:taxon-name-part><tp:taxon-name-part taxon-name-part-type="species" reg="sarrameaense">sarrameaense</tp:taxon-name-part></tp:taxon-name></italic> comb. nov. (holotype) (DEI Hemimetabola, #100215) <bold>B</bold><italic><tp:taxon-name><tp:taxon-name-part taxon-name-part-type="genus" reg="Chitoniscus">Chitoniscus</tp:taxon-name-part></tp:taxon-name></italic> sp. “Suva” (RC Coll 18-176).</p></caption><graphic xmlns:xlink="http://www.w3.org/1999/xlink" xlink:href="zookeys-1055-001-g007.jpg" position="float" orientation="portrait" xlink:type="simple" id="oo_574801.jpg"><uri content-type="original_file" xlink:type="simple">https://binary.pensoft.net/fig/574801</uri></graphic></fig><fig id="F8" position="float" orientation="portrait"><object-id xmlns:xlink="http://www.w3.org/1999/xlink" content-type="doi" xlink:type="simple">10.3897/zookeys.1055.66796.figure8</object-id><object-id xmlns:xlink="http://www.w3.org/1999/xlink" content-type="arpha" xlink:type="simple">2ECBE443-7392-543D-84B6-603F4D69ADB6</object-id><label>Figure 8.</label><caption><p>Lateral details of the head and thorax <bold>A</bold><italic><tp:taxon-name><tp:taxon-name-part taxon-name-part-type="genus" reg="Trolicaphyllium">Trolicaphyllium</tp:taxon-name-part><tp:taxon-name-part taxon-name-part-type="species" reg="sarrameaense">sarrameaense</tp:taxon-name-part></tp:taxon-name></italic> comb. nov. (holotype) (DEI Hemimetabola, #100215) <bold>B</bold><italic><tp:taxon-name><tp:taxon-name-part taxon-name-part-type="genus" reg="Chitoniscus">Chitoniscus</tp:taxon-name-part></tp:taxon-name></italic> sp. “Suva” (RC Coll 18-176).</p></caption><graphic xmlns:xlink="http://www.w3.org/1999/xlink" xlink:href="zookeys-1055-001-g008.jpg" position="float" orientation="portrait" xlink:type="simple" id="oo_574802.jpg"><uri content-type="original_file" xlink:type="simple">https://binary.pensoft.net/fig/574802</uri></graphic></fig><fig id="F9" position="float" orientation="portrait"><object-id xmlns:xlink="http://www.w3.org/1999/xlink" content-type="doi" xlink:type="simple">10.3897/zookeys.1055.66796.figure9</object-id><object-id xmlns:xlink="http://www.w3.org/1999/xlink" content-type="arpha" xlink:type="simple">49FAC384-7301-5521-A1F2-5BA5A07DE633</object-id><label>Figure 9.</label><caption><p>Ventro-posterior view of live females showing their exposed coxae coloration <bold>A</bold><italic><tp:taxon-name><tp:taxon-name-part taxon-name-part-type="genus" reg="Trolicaphyllium">Trolicaphyllium</tp:taxon-name-part><tp:taxon-name-part taxon-name-part-type="species" reg="sarrameaense">sarrameaense</tp:taxon-name-part></tp:taxon-name></italic> comb. nov. taken by Thierry Salesne (New Caledonia) March 2011, in Vallée Pierrat, La Foa, Grand Terre <bold>B</bold><italic><tp:taxon-name><tp:taxon-name-part taxon-name-part-type="genus" reg="Chitoniscus">Chitoniscus</tp:taxon-name-part></tp:taxon-name></italic> sp. “Suva” (RC Coll 18-176) live photograph taken by Thierry Heitzmann (Philippines).</p></caption><graphic xmlns:xlink="http://www.w3.org/1999/xlink" xlink:href="zookeys-1055-001-g009.jpg" position="float" orientation="portrait" xlink:type="simple" id="oo_574803.jpg"><uri content-type="original_file" xlink:type="simple">https://binary.pensoft.net/fig/574803</uri></graphic></fig><fig id="F10" position="float" orientation="portrait"><object-id xmlns:xlink="http://www.w3.org/1999/xlink" content-type="doi" xlink:type="simple">10.3897/zookeys.1055.66796.figure10</object-id><object-id xmlns:xlink="http://www.w3.org/1999/xlink" content-type="arpha" xlink:type="simple">DFDBC8EA-FB1D-5116-A6B5-BF021C85F4E9</object-id><label>Figure 10.</label><caption><p>Female tegmina venation <bold>A</bold><italic><tp:taxon-name><tp:taxon-name-part taxon-name-part-type="genus" reg="Trolicaphyllium">Trolicaphyllium</tp:taxon-name-part><tp:taxon-name-part taxon-name-part-type="species" reg="sarrameaense">sarrameaense</tp:taxon-name-part></tp:taxon-name></italic> comb. nov. (<abbrev xmlns:xlink="http://www.w3.org/1999/xlink" xlink:title="Private collection of Stéphane Le Tirant, Québec, Canada" id="ABBRID0EJRAG" xlink:type="simple">Coll SLT</abbrev>) <bold>B</bold><italic><tp:taxon-name><tp:taxon-name-part taxon-name-part-type="genus" reg="Chitoniscus">Chitoniscus</tp:taxon-name-part><tp:taxon-name-part taxon-name-part-type="species" reg="feejeeanus">feejeeanus</tp:taxon-name-part></tp:taxon-name></italic> from <named-content xmlns:xlink="http://www.w3.org/1999/xlink" content-type="dwc:institutional_code" xlink:type="simple">SDEI</named-content> (#100213). Abbreviations: <abbrev xmlns:xlink="http://www.w3.org/1999/xlink" xlink:title="subcosta" id="ABBRID0E6RAG" xlink:type="simple">Sc</abbrev> (subcosta); R (radius); <abbrev xmlns:xlink="http://www.w3.org/1999/xlink" xlink:title="radius 1" id="ABBRID0EDSAG" xlink:type="simple">R1</abbrev> (radius 1); <abbrev xmlns:xlink="http://www.w3.org/1999/xlink" xlink:title="radial sector" id="ABBRID0EHSAG" xlink:type="simple">Rs</abbrev> (radial sector); R–M (radius to media crossvein); M (media); <abbrev xmlns:xlink="http://www.w3.org/1999/xlink" xlink:title="media anterior" id="ABBRID0ELSAG" xlink:type="simple">MA</abbrev> (media anterior); <abbrev xmlns:xlink="http://www.w3.org/1999/xlink" xlink:title="media posterior" id="ABBRID0EPSAG" xlink:type="simple">MP</abbrev> (media posterior); <abbrev xmlns:xlink="http://www.w3.org/1999/xlink" xlink:title="cubitus" id="ABBRID0ETSAG" xlink:type="simple">Cu</abbrev> (cubitus); <abbrev xmlns:xlink="http://www.w3.org/1999/xlink" xlink:title="cubitus anterior" id="ABBRID0EXSAG" xlink:type="simple">CuA</abbrev> (cubitus anterior); <abbrev xmlns:xlink="http://www.w3.org/1999/xlink" xlink:title="cubitus posterior" id="ABBRID0E2SAG" xlink:type="simple">CuP</abbrev> (cubitus posterior); <abbrev xmlns:xlink="http://www.w3.org/1999/xlink" xlink:title="first anal" id="ABBRID0E6SAG" xlink:type="simple">1A</abbrev> (first anal).</p></caption><graphic xmlns:xlink="http://www.w3.org/1999/xlink" xlink:href="zookeys-1055-001-g010.jpg" position="float" orientation="portrait" xlink:type="simple" id="oo_574804.jpg"><uri content-type="original_file" xlink:type="simple">https://binary.pensoft.net/fig/574804</uri></graphic></fig><fig id="F11" position="float" orientation="portrait"><object-id xmlns:xlink="http://www.w3.org/1999/xlink" content-type="doi" xlink:type="simple">10.3897/zookeys.1055.66796.figure11</object-id><object-id xmlns:xlink="http://www.w3.org/1999/xlink" content-type="arpha" xlink:type="simple">E2E934A6-136B-5507-93D8-460E1B9932A8</object-id><label>Figure 11.</label><caption><p>Female genitalia details, ventral view <bold>A</bold><italic><tp:taxon-name><tp:taxon-name-part taxon-name-part-type="genus" reg="Trolicaphyllium">Trolicaphyllium</tp:taxon-name-part><tp:taxon-name-part taxon-name-part-type="species" reg="sarrameaense">sarrameaense</tp:taxon-name-part></tp:taxon-name></italic> comb. nov. (<abbrev xmlns:xlink="http://www.w3.org/1999/xlink" xlink:title="Private collection of Stéphane Le Tirant, Québec, Canada" id="ABBRID0EIUAG" xlink:type="simple">Coll SLT</abbrev>) <bold>B</bold><italic><tp:taxon-name><tp:taxon-name-part taxon-name-part-type="genus" reg="Chitoniscus">Chitoniscus</tp:taxon-name-part></tp:taxon-name></italic> sp. “Suva” (RC Coll 18-176).</p></caption><graphic xmlns:xlink="http://www.w3.org/1999/xlink" xlink:href="zookeys-1055-001-g011.jpg" position="float" orientation="portrait" xlink:type="simple" id="oo_574805.jpg"><uri content-type="original_file" xlink:type="simple">https://binary.pensoft.net/fig/574805</uri></graphic></fig><fig id="F12" position="float" orientation="portrait"><object-id xmlns:xlink="http://www.w3.org/1999/xlink" content-type="doi" xlink:type="simple">10.3897/zookeys.1055.66796.figure12</object-id><object-id xmlns:xlink="http://www.w3.org/1999/xlink" content-type="arpha" xlink:type="simple">18378FE5-6923-51A3-B083-C20217EE1764</object-id><label>Figure 12.</label><caption><p>Scanning electron micrographs of tarsi <bold>A, C</bold><italic><tp:taxon-name><tp:taxon-name-part taxon-name-part-type="genus" reg="Chitoniscus">Chitoniscus</tp:taxon-name-part></tp:taxon-name></italic> sensu stricto <bold>B</bold><italic><tp:taxon-name><tp:taxon-name-part taxon-name-part-type="genus" reg="Trolicaphyllium">Trolicaphyllium</tp:taxon-name-part><tp:taxon-name-part taxon-name-part-type="species" reg="sarrameaense">sarrameaense</tp:taxon-name-part></tp:taxon-name></italic> comb. nov. <bold>A</bold> male, overview <bold>B, C</bold> females, tarsomeres 1–5. Abbreviations: <abbrev xmlns:xlink="http://www.w3.org/1999/xlink" xlink:title="arolium" id="ABBRID0E2XAG" xlink:type="simple">ar</abbrev>, arolium, <abbrev xmlns:xlink="http://www.w3.org/1999/xlink" xlink:title="claw" id="ABBRID0E6XAG" xlink:type="simple">cl</abbrev>, claw, <abbrev xmlns:xlink="http://www.w3.org/1999/xlink" xlink:title="euplantula 1-5" id="ABBRID0EDYAG" xlink:type="simple">eu1–5</abbrev>, euplantula 1–5. Ta1–5, tarsomere 1–5, <abbrev xmlns:xlink="http://www.w3.org/1999/xlink" xlink:title="median ridgelike expansion" id="ABBRID0EHYAG" xlink:type="simple">ri</abbrev>, median ridgelike expansion. Scale bars: 500 µm.</p></caption><graphic xmlns:xlink="http://www.w3.org/1999/xlink" xlink:href="zookeys-1055-001-g012.jpg" position="float" orientation="portrait" xlink:type="simple" id="oo_574806.jpg"><uri content-type="original_file" xlink:type="simple">https://binary.pensoft.net/fig/574806</uri></graphic></fig><fig id="F13" position="float" orientation="portrait"><object-id xmlns:xlink="http://www.w3.org/1999/xlink" content-type="doi" xlink:type="simple">10.3897/zookeys.1055.66796.figure13</object-id><object-id xmlns:xlink="http://www.w3.org/1999/xlink" content-type="arpha" xlink:type="simple">1EE9A02E-0FF7-5C12-94FC-6D654D84F9B9</object-id><label>Figure 13.</label><caption><p>Details of male head through thorax <bold>A, B</bold><italic><tp:taxon-name><tp:taxon-name-part taxon-name-part-type="genus" reg="Trolicaphyllium">Trolicaphyllium</tp:taxon-name-part><tp:taxon-name-part taxon-name-part-type="species" reg="sarrameaense">sarrameaense</tp:taxon-name-part></tp:taxon-name></italic> comb. nov., paratype male (#100214); photographs by Arne Köhler (<named-content xmlns:xlink="http://www.w3.org/1999/xlink" content-type="dwc:institutional_code" xlink:type="simple">SDEI</named-content>) <bold>C, D</bold><italic><tp:taxon-name><tp:taxon-name-part taxon-name-part-type="genus" reg="Chitoniscus">Chitoniscus</tp:taxon-name-part></tp:taxon-name></italic> sensu stricto <bold>A, C, D</bold> head through thorax, dorsal <bold>B</bold> head through thorax, lateral <bold>C</bold><italic><tp:taxon-name><tp:taxon-name-part taxon-name-part-type="genus" reg="Chitoniscus">Chitoniscus</tp:taxon-name-part></tp:taxon-name></italic> sp. from the <named-content xmlns:xlink="http://www.w3.org/1999/xlink" content-type="dwc:institutional_code" xlink:type="simple">NHMUK</named-content>, photograph by RC <bold>D</bold> live <italic><tp:taxon-name><tp:taxon-name-part taxon-name-part-type="genus" reg="Chitoniscus">Chitoniscus</tp:taxon-name-part></tp:taxon-name></italic> sp. “Suva”, photograph by Thierry Heitzemann (Philippines).</p></caption><graphic xmlns:xlink="http://www.w3.org/1999/xlink" xlink:href="zookeys-1055-001-g013.jpg" position="float" orientation="portrait" xlink:type="simple" id="oo_574807.jpg"><uri content-type="original_file" xlink:type="simple">https://binary.pensoft.net/fig/574807</uri></graphic></fig><fig id="F15" position="float" orientation="portrait"><object-id xmlns:xlink="http://www.w3.org/1999/xlink" content-type="doi" xlink:type="simple">10.3897/zookeys.1055.66796.figure15</object-id><object-id xmlns:xlink="http://www.w3.org/1999/xlink" content-type="arpha" xlink:type="simple">C4A543EC-7C4D-5CCE-BA1D-BAE56FE99DB0</object-id><label>Figure 15.</label><caption><p>Comparison of <italic><tp:taxon-name><tp:taxon-name-part taxon-name-part-type="genus" reg="Chitoniscus">Chitoniscus</tp:taxon-name-part></tp:taxon-name></italic> sensu stricto and <italic><tp:taxon-name><tp:taxon-name-part taxon-name-part-type="genus" reg="Trolicaphyllium">Trolicaphyllium</tp:taxon-name-part></tp:taxon-name></italic> gen. nov. eggs <bold>A–C</bold><italic><tp:taxon-name><tp:taxon-name-part taxon-name-part-type="genus" reg="Trolicaphyllium">Trolicaphyllium</tp:taxon-name-part><tp:taxon-name-part taxon-name-part-type="species" reg="sarrameaense">sarrameaense</tp:taxon-name-part></tp:taxon-name></italic> comb. nov., imaged by TB of eggs from <abbrev xmlns:xlink="http://www.w3.org/1999/xlink" content-type="institution" xlink:title="Private collection of Detlef Größer, Berlin, Germany" id="ABBRID0E1GBG" xlink:type="simple">Coll DG</abbrev><bold>A</bold> dorsal <bold>B</bold> lateral <bold>C</bold> opercular (anterior) <bold>D–F</bold><italic><tp:taxon-name><tp:taxon-name-part taxon-name-part-type="genus" reg="Chitoniscus">Chitoniscus</tp:taxon-name-part></tp:taxon-name></italic> sp. “Suva” (RC Coll 18-272) <bold>D</bold> dorsal <bold>E</bold> lateral <bold>F</bold> opercular (anterior).</p></caption><graphic xmlns:xlink="http://www.w3.org/1999/xlink" xlink:href="zookeys-1055-001-g015.jpg" position="float" orientation="portrait" xlink:type="simple" id="oo_574809.jpg"><uri content-type="original_file" xlink:type="simple">https://binary.pensoft.net/fig/574809</uri></graphic></fig><fig id="F16" position="float" orientation="portrait"><object-id xmlns:xlink="http://www.w3.org/1999/xlink" content-type="doi" xlink:type="simple">10.3897/zookeys.1055.66796.figure16</object-id><object-id xmlns:xlink="http://www.w3.org/1999/xlink" content-type="arpha" xlink:type="simple">3D777D22-5656-544C-BB3D-967503FB072C</object-id><label>Figure 16.</label><caption><p>Scanning electron micrographs of specialized chorionic structures of the eggs <bold>A–C</bold><italic><tp:taxon-name><tp:taxon-name-part taxon-name-part-type="genus" reg="Trolicaphyllium">Trolicaphyllium</tp:taxon-name-part><tp:taxon-name-part taxon-name-part-type="species" reg="sarrameaense">sarrameaense</tp:taxon-name-part></tp:taxon-name></italic> comb. nov. <bold>D–F</bold><italic><tp:taxon-name><tp:taxon-name-part taxon-name-part-type="genus" reg="Chitoniscus">Chitoniscus</tp:taxon-name-part></tp:taxon-name></italic> sensu stricto <bold>A, D</bold> overview of micropylar plate <bold>B, E</bold> detail of micropylar plate <bold>C, F</bold> micropylar cap. Scale bars: 300 µm (<bold>A, D</bold>), 100 µm (<bold>B, E, F</bold>), 50 µm (<bold>C</bold>).</p></caption><graphic xmlns:xlink="http://www.w3.org/1999/xlink" xlink:href="zookeys-1055-001-g016.jpg" position="float" orientation="portrait" xlink:type="simple" id="oo_574810.jpg"><uri content-type="original_file" xlink:type="simple">https://binary.pensoft.net/fig/574810</uri></graphic></fig><fig id="F17" position="float" orientation="portrait"><object-id xmlns:xlink="http://www.w3.org/1999/xlink" content-type="doi" xlink:type="simple">10.3897/zookeys.1055.66796.figure17</object-id><object-id xmlns:xlink="http://www.w3.org/1999/xlink" content-type="arpha" xlink:type="simple">AF3B94B9-FF76-5EF6-A3F6-6F8C53558922</object-id><label>Figure 17.</label><caption><p>Scanning electron micrographs of chorionic microstructures on the eggs <bold>A–D</bold><italic><tp:taxon-name><tp:taxon-name-part taxon-name-part-type="genus" reg="Trolicaphyllium">Trolicaphyllium</tp:taxon-name-part><tp:taxon-name-part taxon-name-part-type="species" reg="sarrameaense">sarrameaense</tp:taxon-name-part></tp:taxon-name></italic> comb. nov. <bold>E–H</bold><italic><tp:taxon-name><tp:taxon-name-part taxon-name-part-type="genus" reg="Chitoniscus">Chitoniscus</tp:taxon-name-part></tp:taxon-name></italic> sensu stricto <bold>A, B</bold> mushroom-like granula <bold>C, D, G, H</bold> surface microsculpture <bold>C</bold> surface of the granula <bold>D</bold> exochorionic surface microstructures <bold>E, F</bold> pinnae. Scale bars: 100 µm (<bold>A, E</bold>), 20 µm (<bold>B, F</bold>), 10 µm (<bold>G</bold>), 5 µm (<bold>D</bold>), 3 µm (<bold>H</bold>), 1 µm (<bold>C</bold>).</p></caption><graphic xmlns:xlink="http://www.w3.org/1999/xlink" xlink:href="zookeys-1055-001-g017.jpg" position="float" orientation="portrait" xlink:type="simple" id="oo_574811.jpg"><uri content-type="original_file" xlink:type="simple">https://binary.pensoft.net/fig/574811</uri></graphic></fig><fig id="F18" position="float" orientation="portrait"><object-id xmlns:xlink="http://www.w3.org/1999/xlink" content-type="doi" xlink:type="simple">10.3897/zookeys.1055.66796.figure18</object-id><object-id xmlns:xlink="http://www.w3.org/1999/xlink" content-type="arpha" xlink:type="simple">7F73E96F-560F-57AB-8182-337E2FD1F16D</object-id><label>Figure 18.</label><caption><p>Illustrations of freshly hatched nymphs for comparison, dorsal habitus. Illustrations by Liz Sisk (USA). Nymph size is approximated to be relative to each other based upon the few photographs available but is only an estimate <bold>A</bold><italic><tp:taxon-name><tp:taxon-name-part taxon-name-part-type="genus" reg="Trolicaphyllium">Trolicaphyllium</tp:taxon-name-part><tp:taxon-name-part taxon-name-part-type="species" reg="sarrameaense">sarrameaense</tp:taxon-name-part></tp:taxon-name></italic> comb. nov.; overall nymph length from head to tip of abdomen approximately 7 mm (<xref ref-type="bibr" rid="B37">Größer 2008b</xref>); illustration based upon photographs from Detlef Größer (Germany) <bold>B</bold><italic><tp:taxon-name><tp:taxon-name-part taxon-name-part-type="genus" reg="Chitoniscus">Chitoniscus</tp:taxon-name-part></tp:taxon-name></italic> sp. “Suva’’ based upon images supplied by Mayk de Haan (Belgium).</p></caption><graphic xmlns:xlink="http://www.w3.org/1999/xlink" xlink:href="zookeys-1055-001-g018.jpg" position="float" orientation="portrait" xlink:type="simple" id="oo_574812.jpg"><uri content-type="original_file" xlink:type="simple">https://binary.pensoft.net/fig/574812</uri></graphic></fig><fig id="F19" position="float" orientation="portrait"><object-id xmlns:xlink="http://www.w3.org/1999/xlink" content-type="doi" xlink:type="simple">10.3897/zookeys.1055.66796.figure19</object-id><object-id xmlns:xlink="http://www.w3.org/1999/xlink" content-type="arpha" xlink:type="simple">B2FB0B4D-38A9-51EC-9E54-C09FA5773B4B</object-id><label>Figure 19.</label><caption><p>Captive bred <italic><tp:taxon-name><tp:taxon-name-part taxon-name-part-type="genus" reg="Trolicaphyllium">Trolicaphyllium</tp:taxon-name-part><tp:taxon-name-part taxon-name-part-type="species" reg="sarrameaense">sarrameaense</tp:taxon-name-part></tp:taxon-name></italic> comb. nov. dorsal, habitus, female reared and photographed by Detlef Größer (Germany).</p></caption><graphic xmlns:xlink="http://www.w3.org/1999/xlink" xlink:href="zookeys-1055-001-g019.jpg" position="float" orientation="portrait" xlink:type="simple" id="oo_574813.jpg"><uri content-type="original_file" xlink:type="simple">https://binary.pensoft.net/fig/574813</uri></graphic></fig><fig id="F20" position="float" orientation="portrait"><object-id xmlns:xlink="http://www.w3.org/1999/xlink" content-type="doi" xlink:type="simple">10.3897/zookeys.1055.66796.figure20</object-id><object-id xmlns:xlink="http://www.w3.org/1999/xlink" content-type="arpha" xlink:type="simple">5F374A39-E08C-55E1-9CF0-0E1B93EC1851</object-id><label>Figure 20.</label><caption><p><italic><tp:taxon-name><tp:taxon-name-part taxon-name-part-type="genus" reg="Trolicaphyllium">Trolicaphyllium</tp:taxon-name-part><tp:taxon-name-part taxon-name-part-type="species" reg="sarrameaense">sarrameaense</tp:taxon-name-part></tp:taxon-name></italic> comb. nov. eggs showing the variation in coloration, photographs by Sylvie Cazeres (<abbrev xmlns:xlink="http://www.w3.org/1999/xlink" content-type="institution" xlink:title="Institut Agronomique néo-Calédonien, La Foa, Nouvelle-Calédonie" id="ABBRID0EJOBG" xlink:type="simple">IAC</abbrev>), eggs laid by females from Vallée Pierrat, Commune de La Foa <bold>A</bold> lighter colored eggs <bold>B</bold> first five eggs laid by the female from Figure <xref ref-type="fig" rid="F3">3</xref>.</p></caption><graphic xmlns:xlink="http://www.w3.org/1999/xlink" xlink:href="zookeys-1055-001-g020.jpg" position="float" orientation="portrait" xlink:type="simple" id="oo_574814.jpg"><uri content-type="original_file" xlink:type="simple">https://binary.pensoft.net/fig/574814</uri></graphic></fig><fig id="F29" position="float" orientation="portrait"><object-id xmlns:xlink="http://www.w3.org/1999/xlink" content-type="doi" xlink:type="simple">10.3897/zookeys.1055.66796.figure29</object-id><object-id xmlns:xlink="http://www.w3.org/1999/xlink" content-type="arpha" xlink:type="simple">06D63B44-7EBF-53D9-9A3E-6FA2FD0DD4F6</object-id><label>Figure 29.</label><caption><p>Dorsal habitus <italic><tp:taxon-name><tp:taxon-name-part taxon-name-part-type="genus" reg="Trolicaphyllium">Trolicaphyllium</tp:taxon-name-part><tp:taxon-name-part taxon-name-part-type="species" reg="sarrameaense">sarrameaense</tp:taxon-name-part></tp:taxon-name></italic> comb. nov. <bold>A</bold> holotype female (#100215) <bold>B</bold> paratype male (#100214). Photographs by Arne Köhler (<named-content xmlns:xlink="http://www.w3.org/1999/xlink" content-type="dwc:institutional_code" xlink:type="simple">SDEI</named-content>). Scale bar: 10 mm.</p></caption><graphic xmlns:xlink="http://www.w3.org/1999/xlink" xlink:href="zookeys-1055-001-g029.jpg" position="float" orientation="portrait" xlink:type="simple" id="oo_574823.jpg"><uri content-type="original_file" xlink:type="simple">https://binary.pensoft.net/fig/574823</uri></graphic></fig><supplementary-material xmlns:xlink="http://www.w3.org/1999/xlink" id="S1" position="float" orientation="portrait" xlink:type="simple"><object-id content-type="doi" xlink:type="simple">10.3897/zookeys.1055.66796.suppl1</object-id><object-id content-type="arpha" xlink:type="simple">DD4C43EC-0FE7-5005-9BB6-7E63546AC362</object-id><label>Supplementary material 1</label><caption><p>Table S1. Material examined (specimen data and deposition/ observational records) for localities used within the distribution map (Fig. <xref ref-type="fig" rid="F21">21</xref>) and to accompany the discussion of each species</p></caption><statement content-type="dataType"><label>Data type</label><p>specimen data</p></statement><media xlink:href="zookeys-1055-001-s001.xlsx" mimetype="application" mime-subtype="vnd.openxmlformats-officedocument.spreadsheetml.sheet" position="float" orientation="portrait" xlink:type="simple" id="oo_574826.xlsx"><uri content-type="original_file" xlink:type="simple">https://binary.pensoft.net/file/574826</uri></media><permissions><license xlink:type="simple"><license-p>This dataset is made available under the Open Database License (http://opendatacommons.org/licenses/odbl/1.0/). The Open Database License (ODbL) is a license agreement intended to allow users to freely share, modify, and use this Dataset while maintaining this same freedom for others, provided that the original source and author(s) are credited.</license-p></license></permissions><attrib specific-use="authors">Royce Cumming, Stéphane Le Tirant, Thies H. Büscher</attrib></supplementary-material><fig id="F21" position="float" orientation="portrait"><object-id xmlns:xlink="http://www.w3.org/1999/xlink" content-type="doi" xlink:type="simple">10.3897/zookeys.1055.66796.figure21</object-id><object-id xmlns:xlink="http://www.w3.org/1999/xlink" content-type="arpha" xlink:type="simple">8B981238-C20B-5D83-B466-B893EE78E9AB</object-id><label>Figure 21.</label><caption><p>Distribution map noting all presently known <italic><tp:taxon-name><tp:taxon-name-part taxon-name-part-type="genus" reg="Trolicaphyllium">Trolicaphyllium</tp:taxon-name-part></tp:taxon-name></italic> gen. nov. records which could be traced and accurately noted. See Suppl. material <xref ref-type="supplementary-material" rid="S1">1</xref> for full details for all records presented. Stars indicate a record based upon a specimen, circles represent a record based upon a photographic observation. Produced with SimpleMappr (Shorthouse, 2010).</p></caption><graphic xmlns:xlink="http://www.w3.org/1999/xlink" xlink:href="zookeys-1055-001-g021.jpg" position="float" orientation="portrait" xlink:type="simple" id="oo_574815.jpg"><uri content-type="original_file" xlink:type="simple">https://binary.pensoft.net/fig/574815</uri></graphic></fig></tp:treatment-sec><ref-list><ref id="B37"><mixed-citation xmlns:xlink="http://www.w3.org/1999/xlink" xlink:type="simple"><person-group><name name-style="western"><surname>Größer</surname><given-names>D</given-names></name></person-group> (<year>2008b</year>) <source>Wandelnde Blätter. Ein Katalog aller bisher beschriebenen <tp:taxon-name><tp:taxon-name-part taxon-name-part-type="subfamily">Phylliinae</tp:taxon-name-part></tp:taxon-name>-Arten und deren Eier mit drei Neubeschreibungen (2<sup>nd</sup> Edn.).</source><publisher-name>Chimaira</publisher-name>, <publisher-loc>Frankfurt am Main</publisher-loc>, <size units="page">175 pp</size>.</mixed-citation></ref><ref id="B36"><mixed-citation xmlns:xlink="http://www.w3.org/1999/xlink" xlink:type="simple"><person-group><name name-style="western"><surname>Größer</surname><given-names>D</given-names></name></person-group> (<year>2008a</year>) First description of a new species of <italic><tp:taxon-name><tp:taxon-name-part taxon-name-part-type="genus">Chitoniscus</tp:taxon-name-part></tp:taxon-name></italic> Stal, 1875, since 100 years (<tp:taxon-name><tp:taxon-name-part taxon-name-part-type="order">Phasmatodea</tp:taxon-name-part></tp:taxon-name>: <tp:taxon-name><tp:taxon-name-part taxon-name-part-type="family">Phylliidae</tp:taxon-name-part></tp:taxon-name>). <tp:taxon-name><tp:taxon-name-part taxon-name-part-type="phylum">Arthropoda</tp:taxon-name-part></tp:taxon-name> 16: e32.</mixed-citation></ref><ref id="B10"><mixed-citation xmlns:xlink="http://www.w3.org/1999/xlink" xlink:type="simple"><person-group><name name-style="western"><surname>Brock</surname><given-names>PD</given-names></name><name name-style="western"><surname>Büscher</surname><given-names>TH</given-names></name><name name-style="western"><surname>Baker</surname><given-names>E</given-names></name></person-group> (<year>2021</year>) <tp:taxon-name><tp:taxon-name-part taxon-name-part-type="order">Phasmida</tp:taxon-name-part></tp:taxon-name> SF: <tp:taxon-name><tp:taxon-name-part taxon-name-part-type="order">Phasmida</tp:taxon-name-part></tp:taxon-name> Species File Version 5.0/5.0. In: Roskov Y et al. (Eds) Species 2000 and ITIS Catalogue of Life. Species 2000: Naturalis, Leiden. <ext-link xlink:type="simple" ext-link-type="uri" xlink:href="https://www.catalogueoflife.org/col">https://www.catalogueoflife.org/col</ext-link></mixed-citation></ref></ref-list></tp:taxon-treatment>
