# Supplementary material for: Resolving a century-old case of generic mistaken identity: polyphyly of Chitoniscus sensu lato resolved with the description of the endemic New Caledonia Trolicaphyllium gen. nov. (Phasmatodea, Phylliidae)
Source: Zookeys. 2021 Aug 5;1055:1–41. doi: 10.3897/zookeys.1055.66796 (PMC8360878; doi:10.3897/zookeys.1055.66796)
Supplement: Supplementary material 1 — Table S1. Material examined (specimen data and deposition/ observational records) for localities used within the distribution map (Fig. 21) and to accompany the discussion of each species [file zookeys-1055-001-s001.xlsx]

## Sheet: Sheet1
Supplementary Material 1 to accompany Figure 21.
Species/Locality	Basis for record	Sex (♀, ♂)	Depository	Data	Identified by	Link
Trolicaphyllium brachysoma (Sharp, 1898), comb. nov.
	Material Examined	(35 ♀♀, 11 ♂♂, 2 unsexed nymphs)
Lifou	Specimen (syntype)	♀	CUMZ	"Phyllium (Chitoniscus) brachysoma. Type D.S. Lifu. Dr. Wiilley. 1897"	Orig.Desc.	http://phasmida.speciesfile.org/Common/basic/Taxa.aspx?TaxonNameID=1200443
Lifou	Specimen (syntype)	♀	CUMZ	"Phyllium brachysoma. Type ex parte. D. Lifu. Wiilley. 1897"	Orig.Desc.	http://phasmida.speciesfile.org/Common/basic/Taxa.aspx?TaxonNameID=1200443
Lifou	Specimen	♀ nymph	CUMZ	"?? Phyllium brachysoma, young. Lifu. Dr. Wiilley. 1897"	R.Cumming
Lifou	Specimen	nymph	CUMZ	"Phyllium brachy-soma, young. Lifu. Wiilley."	R.Cumming
Île des Pins	Observation	♀	//	"Île des Pins; November 2020"	R.Cumming	https://www.facebook.com/photo?fbid=3465803520175501&set=pcb.3505585572834570
Sarramea	Specimen	♂	Coll RC	Nouvelle Caledonie, South Province, Sarramea Commune: 26-II-2009 ;Coll RC 16-094	R.Cumming
Focola	Specimen	♂	Coll RC	"Nouvelle Caledonie 21-XII-2014; Coll RC 16-182"	R.Cumming
Boulouparis	Specimen	♂	Coll RC	"Nouvelle Caledonie, South Province, Bouloupari Commune: 15-III-2013; Coll RC 16-095"	R.Cumming
Boulouparis	Specimen	♂	Coll FH	"South Province, Boulouparis Commune: 22-XII-2014; Coll FH [orig. Coll RC 16-181]"	R.Cumming
Lifou	Specimen	♀	QM	"Loyalty Is. Lifou 28 May 1984 G. McPherson"	R.Cumming
"New Caledonia"	Specimen	♀	QM	"New Caledonia T.C.White; Photog. Spm PS1237"	R.Cumming
"Lifu"	Specimens	1♀, 1♂	MZPW	"Lifu"	R.Cumming
"New Caledonia"	Specimen	♀	NHMB	"a"	R.Cumming
Negropo	Specimen	♀	NHMB	"a, Negropo Dr Sarasin Dr Roux 1912"	R.Cumming
Bouloupari	Specimen	♂	Coll DG	"New Calidonia South Province near Bouboupari, Cal deRosette Rainforest 600 m, 21-21.II.2006"	D. Größer
"New Caledonia"	Specimens	2♂♂	MNHN	"Nouvelle Calédonie"	MNHN
"New Caledonia"	Specimen	♀	MNHN	"Nouvelle Calédonie, Deyrolle 1889, Museum Paris, 1227-89, 19. Museum Paris, 1227-89, 19. Chitoniscus brachysoma Sharp. "	MNHN
Houaïlou	Specimen	♀	MNHN	"Houaïlou, Nouvelle Caledonie, 24.10.72"	MNHN
St Louis	Specimen	♀	MNHN	"St Louis, 24.4.63, Nouvelle Calédonie"	MNHN
St Louis	Specimen	♀	MNHN	"St Louis, 31.10.78, Nouvelle Calédonie"	MNHN
Nouméa	Specimen	♀	MNHN	"Nouvelle calédonie, N. calédonie, Nouméa, 19.4.78, A. Delobel"	MNHN
"New Caledonia"	Specimen	♀	MNHN	"Don de Mme Jobert, Museum Paris, 1989, Capit. Quod"	MNHN
Col de Nassirah	Specimen	♀	MNHN	"Col de Nassirah, 16.5.76, Nouvelle Calédonie, réc. E. Henin"	MNHN
Ile de Bélep	Specimen	♀	MNHN	"Ile de Bélep, 12.12.75, réc. Mr Debry, Nouvelle Calédonie"	MNHN
"New Caledonia"	Specimen	♀	MNHN	"Nlle Caledonie, Mme Crahay"	MNHN
Île des Pins	Specimen	♀	MNHN	"N Calédonie ile d. Pins, f. Faustien"	MNHN
"New Caledonia"	Specimen	♀	MNHN	"Nouvelle Calédonie, Quod dedit., ♀" [probable ex collection Finot]	MNHN
"New Caledonia"	Specimen	♀	MNHN	"N. Caledonie, Phyllium geryon Gray ♀, voisin de siccifolium L. Finot det. 1903, Collection Fleutiaux"	MNHN
Île des Pins	Specimen	♀	MNHN	"Ile des Pins, Lekat"	MNHN
"Iles Loyalty"	Specimens	2♀♀	MNHN	"Iles Loyalty, Museum Paris Mme Pruvot, 1928" [looks like leg. is Mme Pruvot]	MNHN
"New Caledonia"	Specimen	♀	MHN	"Chitoniscus brachysoma Sharp.; ♀ Nova Caledonia Mr. H.de.Laussure; Chitoniscus brachysoma Sharp. 168."	R.Cumming
"New Caledonia"	Specimens	5♀♀	NHMW	One specimen without data; the others with "Coll. Br.v.W. Neu Caledon." and with the seller name of "Boucard" or "Ondre"; along with the label "det. Redtenb. Chitoniscus brachysoma"; the "Ondre" specimen also has a "Nle Caledo" label, two of the "Boucard" specimens have "8954" labels as well.	R.Cumming
"New Caledonia"	Specimen	nymph	NHMW	"Coll. Br.v.W. Neu Caledon. Boucard; det. Redtenb Chitoniscus brachysoma"	R.Cumming
"New Caledonia"	Specimens	2♂♂ nymph	NHMW	both "Coll. Br.v.W. Neu Caledon.; det. Redtenbacher Chitoniscus brachysoma" but one is from "Deyrolle; 4737" and the other from "Boucard"	R.Cumming
"New Caledonia"	Specimens	♂	NHMW	"Coll. Br.v.W. Neu Caledon. Ondre; det. Redtenb Chitoniscus brachysoma; Nle Caledo; 14.956"	R.Cumming
La Foa/Meare	Specimen	♀	IAC	"Nouvelle-Caledonie La Foa/Meare Lat. S. Long. e. Alt. m., Collecte sur: divers Le 27/09/06 Par RM M'BOUERI"	R.Cumming
Sarramea	Specimen	♀	IAC	"Nouvelle Caledonie Sarramea / chez J.B. Lat. S: 21 14'01.27" Long. E: 165 48' 06.33" Alt.: 36 m, Collecte au sol. COL/ins/251-14 Le 28/07/2014 Par J. BRINON"	R.Cumming
Paita/Mt.Mou	Specimen	♀	IAC	"Nouvelle Caledonie Paita / Mt. Mou Lat. S: 22 40.235 Long. E: 166 19.870 Alt. M, Collecte sur divers COL/ins/124-15 Le 08/02/2015 Par Delorme & Marchal"	R.Cumming
"New Caledonia"	Specimen	♀ nymph	IAC	"Nouvelle-Caledonie Lat. E 164.53218 Alt. m, Collecte sur: Jamelonier COL/ins/320-14 Le C. MILLE"	R.Cumming
La Foa/Mr.Pierrat	Specimen	♀ nymph	IAC	"Nouvelle-Caledonie La Foa / Mr. Pierrat Lat. S Long. E Alt. m, Collecte sur ; COL/ins/279-14, Phas/01/14 Le 15/09/14 E. BENE"	R.Cumming
Trolicaphyllium erosus (Redtenbacher, 1906), comb. nov.
	Material Examined	(10 ♀♀)
"New Caledonia"	Specimen (syntype)	♀	NHMW	"Coll. Br.v.W. Neu Caledon. Deyrolle;4738; det. Redtenb Chitoniscus erosus"	Orig.Desc.	http://phasmida.speciesfile.org/Common/basic/ShowImage.aspx?TaxonNameID=1200444&ImageID=241961
Canal Woodin	Specimen (syntype)	♀	MNHN	"Syntype; MNHN-EO-PHAS1018; Museum Paris Nelle Caledonie Canal Woodia Dr. Francois 783-'92. Chitoniscus erosus Redt." [specimen originally in alcohol, is now dried and in the primary collection]	Orig.Desc.	http://coldb.mnhn.fr/catalognumber/mnhn/eo/phas1018
"New Caledonia"	Specimen	♀ nymph	NHMW	"Coll. Br.v.W. Neu Caledon. Ondre; Nle Caledo; 14.957; det. Redtenb Chitoniscus erosus"	R.Cumming	http://phasmida.speciesfile.org/Common/basic/ShowImage.aspx?TaxonNameID=1200444&ImageID=241966
Hienghène	Specimens	2♀♀	MNHN	"Hienghène, n. Caléd., Le Rat. 1910"	MNHN
"New Caledonia"	Specimen	♀	MNHN	"Museum Paris, Nlle Calédonie, collection P. thierry-Mieg, 1917, Phyllium scythe i. Nlle Calédonie"	MNHN
St. Louis	Specimen	♀	MNHN	"St. Louis Mars 66, Nouvelle Calédonie"	MNHN
Mt. Dore	Specimen	♀	MNHN	"Habitation, Mt. Dore, 16.1.67, Nouvelle Calédonie"	MNHN
Nouméa	Specimen	♀ nymph	MNHN	"Nouméa 31.8.73, réc. Rivaton J., Nouvelle Calédonie"	MNHN
Canala	Specimen	♀ nymph	MNHN	"Canala Caférie, 18.10.76, Nouvelle Calédonie"	MNHN
Trolicaphyllium sarrameaense (Grösser, 2008), comb. nov.
	Material Examined	(8 ♀♀, 9 ♂♂, 3 eggs)
Sarramea	Specimen (holotype)	♀	SDEI	"Chitoniscus sarraeaensis ♀ Groesser sp.nov. Holotypus det.D.Groesser Sep..2006; Chitoniscus sarrameaensis Neu Kaledonien sarramea Sep. 2006 det.Groesser; DEI Hhemimetabola #100215"	Orig.Desc.	http://phasmida.speciesfile.org/Common/basic/Taxa.aspx?TaxonNameID=1200451
Sarramea	Specimen (paratype)	♂	SDEI	"Chitoniscus sarraeaensis ♂ Groesser sp.nov. Paratypus det.D.Groesser Sep..2006; Chitoniscus sarrameaensis Neu Kaledonien sarramea Sep. 2006 det.Groesser; DEI Hhemimetabola #100214"	Orig.Desc.	http://phasmida.speciesfile.org/Common/basic/Taxa.aspx?TaxonNameID=1200451
Sarramea	Specimen (paratypes)	3 eggs	SDEI	"Chitoniscus sarraeaensis Ei Groesser sp.nov. Holotypus det.D.Groesser Sep..2006; Chitoniscus sarrameaensis Neu Kaledonien sarramea Sep. 2006 det.Groesser; DEI Hhemimetabola #100216"	Orig.Desc.	http://phasmida.speciesfile.org/Common/basic/Taxa.aspx?TaxonNameID=1200451
Col d'Amieu	Specimen	1♀, 1♂ nymph	BPBM	"NEW CALEDONIA Col d'Aamieu, 650m 31.III.1968; J.L. Gressitt & T.C. Maa Collectors BISHOP MUSEUM; Chitoniscus erosus ♀ Redtenbacher det GM Nishida 1981; BPBMNT0000080340" "NEW CALEDONIA Col d'Aamieu, 650m 21.III.1968; J.L. Gressitt & T.C. Maa Collectors BISHOP MUSEUM; BPBMNT0000080343"	R.Cumming
Vallée Pierrat	Specimens	3♀♀, 6♂♂	Coll SLT	"New Caledonia Vallée Pierrat 3-25. III.2011 T.Salesnee on Ficus sp."	S. Le Tirant
Farino	Observation	♀	//	Jacques Dangio - Farino January 2012	R.Cumming	https://endemia.nc/en/faune/fiche5194
La Foa	Specimen	♀	IAC	Collected on Syzygium cumini at Sarramea county, near La Foa, January, 2021 by Sylvie Cazeres	R.Cumming
"Lifu"	Specimens	1♀, 1♂	MZPW	"Lifu"	R.Cumming
Trolicaphyllium sp.
	Material Examined	(9 ♀♀, 13 ♂♂, 21 unsexed nymphs)
Koé (Dumbéa)	Observation	nymph	//	Hendrik Oesterlin - Nymphe Koe (Dumbea). Alt. 185 m. 08/06/2006 lateral	R.Cumming	https://endemia.nc/en/faune/fiche2321
Hienghène	Observation	♀ nymph	//	Hienghène- Julien Barrault -November 2010	R.Cumming	https://endemia.nc/en/faune/fiche6893
Tchamba	Observation	nymph	//	Daniel & Irène Létocart - Tchamba. 10/2009	R.Cumming	https://endemia.nc/en/faune/fiche5048
Ouenghi	Observation	♀ nymph	//	Gildas Gâteblé - - Ouenghi ,October 2012	R.Cumming	https://endemia.nc/en/faune/fiche5194
Pic du Pin	Observation	nymph	//	Frédéric Desmoulins - - Plaine des Lacs, April 2014	R.Cumming	https://endemia.nc/en/faune/fiche1901
Vallée de la Porin-Néa, Poya	Observation	♂ nymph	//	Christian Siroux - forme juvénile - vallée de la Porin-Néa, Poy. July 2020	R.Cumming	https://endemia.nc/en/faune/fiche5194
Tiga	Observation	3 nymphs	//	"Tiga; August 1st, 2020"	R.Cumming	https://www.inaturalist.org/observations/59112191
les Hauts de Robinson	Observation	♀	//	Trunk of a mango tree humid forest around 250 M, Haut Robinson, MT Dore. Obs. By Jacques Lamy	R.Cumming	https://www.facebook.com/groups/naturalistenc/permalink/3471652256227902
Doueoulou	Specimen	♀ nymph	BPBM	"LOYALTY IS: Lifou I: 2 km S Doueoulou, 0-30 m, 19-20.VIIII.1979; G.A. Samuelson Ccoll. BISHOP Museum Acc. No. 1979.380; BPBMENT0000080342"	R.Cumming
Yahoue	Specimens	2 nymphs	BPBM	"NEW CALEDONIA: Yahoue 22.I.1963; C.M. Yoshimoto Collector; BPBMENT0000080345" "Same as other but BPBMENT0000080345"	R.Cumming
Yahoue	Specimen	♂ nymph	BPBM	"NEW CALEDONIA: Yahoue, 60-100 m, II.1980; N.L.H Krauss, Coll. BISHOP Museum Acc. #1980.128; BPBMENT0000080384"	R.Cumming
Yahoue	Specimen	nymph	BPBM	"NEW CALEDONIA: Yahoue II.1976 N.L.H Krauss; BPBMENT0000080341"	R.Cumming
Ponerihouen	Specimen	nymph	BPBM	"NEW CALEDONIA: Ponerihouen 30.VII.1971; J. L. Gressitt Collector; BPBMENT0000080385"	R.Cumming
Pic du Pin	Specimen	nymph	QM	"NEW CALEDONIA 11793 22°14'Sx166°50'E, 280m. Pic du Pin, site 2, rainfor., 26Nov2004, QM Party night hand collecting"	R.Cumming
Mandjelia	Specimen	♂ nymph	QM	"NEW CALEDONIA 11947 20°24'Sx164°31'E. 710m. Mandjelia, sawmill clearing, 13Dec2004. G.Monteith. rainforest. beating"	R.Cumming
Mandjelia Summit	Specimens	2 nymphs	QM	"NEW CALEDONIA 11905 20°24'Sx164°32'E. 780m. Mandjelia, summit. 13Dec2004. beating. G.Monteith. rainforest. "	R.Cumming
Aoupinie	Specimen	nymph	QM	"NEW CALEDONIA 11984 21°09'Sx165°19'E. 500m. Aoupinie, sawmill. 2 Jan 2005. G. Monteith. beating, rainforest"	R.Cumming
Foret Nord	Specimen	♂ nymph	QM	"NEW CALEDONIA 12103 20°19'Sx166°55'E, 100m. Foret Nord, lower road 22Dec2004,. G.B.Monteith. Beating, rainforest"	R.Cumming
Pic d'Amoa	Specimen	♂ nymph	QM	"NEW CALEDONIA 11975 20°58'Sx165°17'E. 480m. Pic d'Amoa, north slope. 3 Jan 2005. rainforest. G.B.Monteith. beating"	R.Cumming
Me Maoya camp	Specimen	♂ nymph	QM	"NEW CALEDONIA 11160 21°22'S x 165°20'E. Me Maoya camp, 1150m. 11-13 November 2002. S.Wright. Beating."	R.Cumming	https://www.ncbi.nlm.nih.gov/nuccore/EU543500.1
Plateau de Dogny	Specimen	nymph	Bradler Lab (Germany)	"NEW CALEDONIA, Prov. Sud, trail to Plateau de Dogny, 15 March 2007, T.R. Buckley, R.A.B. Leschen, R. Hoare, K. Will, at large, TRB059, 21°37' S, 165°52' E."	R.Cumming	https://www.ncbi.nlm.nih.gov/nuccore/FJ474271.1
Aoupinié, upper site	Specimen	nymph	//	"NEW CALEDONIA, Prov. Nord, Aoupinié upper site , 24 March 2007, TR Buckley, RAB Leschen, R Hoare, At large, TRB062, 21°11'S, 165°17’E, 800 m. "	R.Cumming
Tadine	Specimen	♂	AMNH	"Coll. L. Macmillan ; Uvea Is. , W.PacificIs. , I.25.38 "	R.Cumming	https://www.biodiversitylibrary.org/page/52113657
La Roche	Specimen	♂ nymph	NHMB	"b, La Roche (Mark) 1911., Chitoniscus brachysoma Sharp. Larve ♀"	R.Cumming
"New Caledonia"	Specimen	♀ nymph	MHN	"Larve ♀ N. ,Caledonia Mr. H.de.Laussure; Phyllium larve."	R.Cumming
Col d'Amieu	Specimen	♂ nymph, ♀ nymph	IAC	"Nouvelle-Caledonie Sarra. /Col d'Amieu Lat. S. 21 34.914 Long. E 165 46.378 Alt. 609 m, Collectre sur: divers Par battage Le 04/10/06 Par S. Cazeres"	R.Cumming
Thio/route a horaire	Specimen	nymph	IAC	"Nouvelle-Caledonie Thio/route a horaire Lat. S. 21 35.305' Long. E 165 09.084' Alt. 16 m, Collectre par battage sur divers arbres en bordure de riviere Lee 04/05/06 Par S. Cazares"	R.Cumming
Touho	Observation	♂	//	"Observed in a lemon tree (no observation of feeding) in March 2021, in Touho by Amaury Durbano; has the smoother abdominal shape of brachysoma, but is broadening out like sarrameaense"	R.Cumming
"Iles Loyalty"	Specimen	♂	MNHN	"Museum Paris, Iles Loyalty Mme Pruvot 1928"	R.Cumming
Nouméa	Specimen	♀ nymph	MNHN	"Nouvelle Calédonie, Parc forestier, Nouméa, 30.9.76, réc. aebandi Soejarjo"	R.Cumming
Nouméa	Specimen	nymph	MNHN	"Nouméa, N. Calédonie"	R.Cumming
Ile Maré	Specimen	♂ nymph	MNHN	"Ile Maré (Ile Loyalty), Museum paris, 1928, Mme Pruvot [looks like leg. Mme Pruvot]"	R.Cumming
Col d'Amieu	Specimen	♂ nymph	MNHN	"Nlle Cal., Col d'Amieu, VII.1980, S. Boucher, Museum Paris"	R.Cumming
"New Caledonia"	Specimen	♀ nymph	MNHN	"Nlle Calédonie, S/ le Palétuvier"	R.Cumming
Nouméa	Specimens	2 nymph	MNHN	"Nouvelle-Calédonie, Nouméa, Museum Paris, Risbec, 1932"	R.Cumming
Réserve de forêt Nord	Specimen	nymph	MNHN	"Museum Paris Nouvelle-Calédonie, T. Robillard réc., Réserve de forêt Nord, accès par usine Goro Nickel 22°19'03,5''S 166°54'58,7''E, 320 m, 8.V.2009, jour"	R.Cumming
"New Caledonia"	Specimen	♀	MNHN	"Nelle Calédonie, Marquet, 1888, Phyllium ? bioculatum Gr.[32]"	R.Cumming
